# Supplementary material for: FluTyper-an algorithm for automated typing and subtyping of the influenza virus from high resolution mass spectral data
Source: BMC Bioinformatics. 2010 May 19;11:266. doi: 10.1186/1471-2105-11-266 (PMC3098065; doi:10.1186/1471-2105-11-266)
Supplement: Additional file 1 — Zipped file containing the raw mass spectra used for testing FluTyper. [file 1471-2105-11-266-S1.ZIP]

Archive with 4 entries (3 files):
- spectra/
- spectra/Brisbane(H3N2)_WVD.asc
- spectra/SolIs(H1N1)_NP.asc
- spectra/Vic(B)_WVD.asc
