# Supplementary material for: FluTyper-an algorithm for automated typing and subtyping of the influenza virus from high resolution mass spectral data
Source: BMC Bioinformatics. 2010 May 19;11:266. doi: 10.1186/1471-2105-11-266 (PMC3098065; doi:10.1186/1471-2105-11-266)
Supplement: Additional file 1 — Zipped file containing the raw mass spectra used for testing FluTyper. [file 1471-2105-11-266-S1.ZIP › spectra/Brisbane(H3N2)_WVD.asc]

409.15888	1913416.7
445.03670	2888380.7
526.20093	3892387.2
527.15720	1814718.3
555.05537	1088018.1
555.26336	1083307.3
576.12893	5136873.3
622.30948	2756623.8
630.38295	3634907.8
631.38659	2047789.5
650.04565	8968228.7
651.04710	2269827.1
656.06284	27112427
657.06625	8376799.6
672.03721	2244868.2
685.40949	1871534.4
748.47325	4317050.3
749.47542	2392853.6
779.19548	2307082.3
787.15434	2310789.1
801.11542	2951051.1
845.10464	3228614.8
849.40894	12375188
850.41305	4054490
852.43589	19733352
853.42874	1911849.8
853.43913	10191020
854.44406	2684752.1
855.05264	2617485.1
861.07105	19423376
862.07343	11218318
863.07570	2810251.1
863.42180	14381026
864.42554	4695199.1
867.09061	5979515.4
868.09300	2615253.6
871.38952	2795024
874.41800	3994642.3
875.42356	2464057.1
877.04650	2094982
880.43294	1306710.1
891.50393	5128265.3
892.50872	2266054.9
902.47147	3229236.7
924.45737	2093970.5
958.43797	7695690.8
958.56902	2133591.6
959.43934	3282311.1
964.48934	8215102.1
965.49135	3073114.4
988.48610	1944729.7
991.51709	1957258.1
996.47402	2307433.2
1002.54868	2503783.8
1005.50950	18227585
1006.12203	2067146.8
1006.51127	8709218.5
1006.54232	6057833.5
1007.50195	2207713.7
1007.51655	2146629.2
1007.54659	4050124
1012.56940	5449659.3
1013.57057	2220126.3
1014.42172	4203167.6
1015.42360	2318291.3
1027.49301	2338474.4
1037.57409	3967106.6
1039.56376	1965264.6
1039.59279	2442775.4
1040.59703	2166880.9
1047.55025	2979830.5
1048.55070	2095568.9
1050.53355	2083185.1
1056.43060	7452059
1056.58989	4617920.5
1057.43407	3219847.2
1057.59338	2144396.8
1062.54017	3278333.1
1063.54535	2608554.9
1066.07819	3043587.2
1067.08066	1974801
1067.51781	3011352.6
1072.09458	7449688.8
1073.09829	4218632
1078.11212	4371700.8
1079.11624	3004772.7
1082.60133	2466471.3
1089.57342	2078418.3
1092.58277	10899719
1093.57163	1949382
1093.58798	5504761.7
1104.58717	3630047.2
1105.58556	2821169.9
1114.53858	5442004
1114.66883	3031955.8
1115.54359	2590409
1116.54407	2452157.1
1121.62837	1945591.2
1125.69975	20832379
1126.56508	2115343.6
1126.70255	15773809
1127.70596	4681959.1
1133.52967	2115516.2
1135.53790	2997161.8
1136.52263	4613084
1136.54853	1994914.4
1137.52818	1979315.2
1143.63187	2097298.3
1147.68336	3688729.2
1148.68444	2836304.4
1153.57573	2287464.4
1156.68413	3359881
1159.58191	3655062.2
1174.58639	2445878.8
1174.61687	1538693.6
1177.58580	13108614
1178.58848	7687295.2
1179.59373	2798376.9
1181.67791	4209662.9
1182.59273	3189090.2
1182.68312	3286392.8
1190.59544	2455367.6
1191.59403	2456992.1
1191.61875	14898470
1191.63760	2322410.9
1192.62204	9194527.6
1193.61686	2575159.3
1194.62557	2281202
1198.70528	56996361
1199.70884	30686979
1200.71258	8303100.7
1201.71400	2757973.7
1206.59347	4960244.1
1207.59642	3870381.5
1213.60376	2864260.5
1219.65439	31244902
1220.65934	16990304
1220.69545	2870649
1221.64596	3838549.7
1221.66600	4642394.5
1222.65153	2269775.9
1223.59806	2338363.2
1223.62129	37137473
1224.62380	19950394
1225.61423	2982320.8
1225.62759	6651443.9
1226.63009	1960717
1232.67614	2212812.1
1235.64935	3985262.9
1236.65355	2511048.3
1241.64043	6070078.3
1242.64173	3093303.2
1245.60650	3609782.4
1246.55687	1975554.2
1246.61068	2598799.8
1247.61172	2052999.7
1252.58434	2042424.4
1255.64582	2377678.7
1255.68182	2153143.4
1256.66578	8502731.3
1257.67031	6318276.1
1263.59785	2667390.8
1264.61679	5421306.5
1265.62129	3092658.9
1267.52754	2239018
1273.65400	2128564.2
1273.67021	2116600
1273.69752	38748863
1274.70049	21107126
1275.70237	6480909.7
1276.71284	1989095.2
1277.10138	2491783.2
1282.66097	2066003
1283.12403	2795029.5
1286.60334	2194399.7
1288.74103	10005311
1289.14297	2014401.8
1289.56456	2176233.7
1289.63358	2988058.6
1289.68741	2139943.7
1289.74394	6734709.7
1290.14140	2578423.9
1290.74915	2382605.5
1293.60888	2317358.1
1294.61461	2043525.8
1295.67460	11586027
1296.67914	7325794.5
1297.68224	2001113.3
1301.63546	1987574.5
1302.57762	2076622.3
1310.54827	1982230.9
1310.73189	2929956.3
1323.61927	2089683
1324.62646	3379066.3
1325.75552	2706927.5
1328.66983	3526683.2
1331.67943	2014525.9
1360.58325	2014379.5
1362.61060	3242972
1362.67481	2129900.1
1365.68123	6258060.1
1366.68744	3730306.5
1375.74345	4944683.4
1375.77066	3297841.9
1376.74628	3689824.9
1376.77299	2266087.5
1391.66775	2278468
1394.74724	2171797.4
1406.75249	25331278
1407.75600	19748676
1408.75810	5996856.5
1409.73185	2320198.8
1428.73694	3798607.1
1455.65882	2641802.5
1455.68950	29814034
1456.69165	18607623
1457.60699	17689831
1457.69469	7747708.7
1458.60864	10919133
1458.69844	2726130.3
1459.60089	5519055.6
1459.70229	2263144.2
1460.60228	3217668.7
1460.77349	7201646.6
1461.77747	4731748
1462.77932	2987865.8
1470.72244	6150643.2
1471.72509	4761320.4
1472.72926	2191438.5
1473.60022	2466163.8
1477.67188	3604889.3
1478.68305	2248273.6
1480.59295	2444197.3
1489.71565	2223778.3
1492.68694	2437178.1
1494.71318	2051978.6
1499.62042	10960924
1500.62223	6392401.9
1501.61984	3108549.7
1501.71845	2219453.8
1510.70248	46320047
1511.70541	34370723
1512.70954	11563416
1513.70004	4477193.1
1516.70088	3477986.5
1517.73247	2254877
1520.83240	2046445
1521.60091	2755718.7
1522.60134	2589528.8
1526.69429	2083397.5
1527.69887	2443335.5
1532.68581	6633974.6
1533.69190	4794983.9
1534.69129	2195894.6
1535.83163	3450024
1536.83042	2535126.1
1546.83037	4624413
1547.82054	2052422.9
1547.84000	2519627.5
1552.86450	24091688
1553.86164	18659985
1554.86074	7164155
1555.86923	3339878
1558.78114	2488907.6
1559.77725	2143027.1
1562.85534	32139322
1563.85814	27453218
1564.86104	12356360
1565.86320	3396462.4
1567.70819	2423189
1574.83696	5357289
1575.84035	3921611.4
1584.83579	6971042.9
1585.83909	6567808.2
1586.84130	3608989.3
1587.81142	2064178.3
1589.68587	3732813.3
1590.68402	2168807.5
1590.75010	14088118
1591.75536	10665616
1592.75396	3724713.5
1593.69004	2598452.7
1594.68932	2277772.6
1604.84149	11538049
1605.81863	2820430.7
1605.84313	9497427.8
1606.85070	3769382.7
1609.70990	2361338.1
1612.73284	3443946
1612.76625	2099889
1613.71280	2481331
1617.88128	2127523.7
1623.85709	2345136.1
1624.84094	2277938.7
1625.68396	6660985.2
1626.68520	6156253.5
1626.81952	2281016.4
1627.68815	2662498.5
1627.83086	2502014
1628.88817	2079052.3
1629.87348	2429388
1635.69464	2686889.1
1635.91146	22995666
1636.69826	2089575.3
1636.86966	2076359.6
1636.91483	18692752
1637.81920	3024186.5
1637.91972	9837261.5
1638.82291	2406775
1638.85940	3185406.1
1638.91914	4487881.4
1639.86201	2811001.5
1640.87171	2147957.5
1648.66278	3341510.3
1653.83579	8033949
1653.88363	3688869.5
1654.83679	6560332.3
1654.88698	3761685.3
1655.71646	2434085.5
1655.84365	3125148
1657.89078	10667614
1658.89440	9064458.1
1659.89535	5183029
1663.83833	75565646
1664.78534	2697579.7
1664.80355	4621295
1664.84133	63502069
1665.84469	26573211
1666.84769	7210176.4
1667.84299	3127075.7
1669.87601	2799278.1
1670.88334	2332624.3
1671.86860	37134190
1672.87151	31964174
1672.91972	2223765.2
1673.87619	14687149
1674.87451	3516266
1675.81548	2151773.2
1675.88289	2944679.5
1676.81390	2441912.4
1684.82159	2352723.8
1685.82266	12729543
1686.82738	10553689
1687.83099	5470122.7
1691.79831	3311263.7
1693.58987	2087929.5
1693.85293	4723902.1
1694.28426	2161945.4
1694.86670	3788105.5
1695.87033	2575506.7
1706.79927	2088932
1708.97235	2553840.2
1709.96740	2271144.9
1710.81014	2232846.8
1710.96702	2437121.5
1712.86400	2620547.1
1713.87720	2316793.6
1718.88497	3524019.5
1719.88334	2580514
1723.82423	20282506
1724.82750	16737779
1725.83387	10685914
1726.83835	6115777.3
1727.83816	3805286.5
1734.84223	4863628.9
1735.84487	3700841.8
1736.84203	2274245
1739.82387	2475216.6
1743.96589	2110805.9
1744.88460	3942083.1
1745.80608	6711567.9
1746.80738	3666466.1
1747.81113	3262195.9
1748.88128	2189449.8
1749.88630	2365594
1751.78263	2200494.6
1753.84113	2582252.8
1764.88191	2082918.7
1767.91767	2134578.4
1782.85736	2239697
1784.95314	2080330.3
1788.88791	2588457.6
1790.88990	10530265
1791.89373	11332496
1792.90813	11010248
1793.90794	5621886.6
1793.93243	7148672
1794.93200	3891382.2
1795.92324	2108075.6
1796.09101	2128820.8
1809.94690	27581002
1810.95140	25123710
1811.94535	14304304
1812.94108	6796771.3
1813.86917	2367506.8
1813.89818	2802836.2
1814.89557	3164423.1
1819.84891	2085283.5
1824.82317	2308417.9
1825.92949	2514170.8
1826.94449	2541615
1831.92082	8203697
1832.92356	6084517.5
1833.92598	4037658.2
1837.91716	2389038.1
1840.96049	2341714.2
1851.81021	2126035.9
1852.92658	2819445.3
1863.93706	2858137.6
1871.80550	2841126.6
1880.92458	3456571.2
1881.89165	2163781.1
1881.92724	4315271.7
1882.93501	2271765.6
1893.76210	2157774.6
1897.99604	2113863.3
1899.00501	2158980
1907.94890	2104325.3
1930.99645	2460461.7
1940.87902	2213184.3
1944.93908	2110842.6
1946.07920	5593736.1
1947.06965	2843488.3
1948.08306	2165966.5
1953.02186	2305495.1
1955.06896	3126060
1956.08243	2267063.5
1964.94838	2098525.6
1976.05170	3283185.1
1977.04728	3139580.9
1978.03324	2350920.6
1982.04046	2244883.5
1989.72615	2114085.7
1994.97612	2673234.2
1996.87053	2941386.9
1997.87349	4601654
2002.02250	2970128.2
2003.92308	2662555.5
2004.87305	2280003.1
2004.91248	6613196.4
2005.89206	6555963.2
2005.92259	5666243.3
2006.89776	7164594.3
2006.92827	4058426.5
2007.93062	5753520.7
2008.92411	5058215
2012.86299	2376081.8
2013.96639	2410457.4
2018.01676	2906149.4
2019.01865	2705447.5
2020.65740	2154065.4
2024.96487	2646970.3
2025.97262	3846980.6
2026.89338	2200888.9
2027.02852	2411901
2028.01673	2170148.4
2028.88653	3018892.4
2044.04362	20507383
2044.97016	2131959.7
2045.04738	20016654
2046.05069	12377381
2046.93866	2578525.5
2047.04980	4982525.3
2048.04519	2413235.6
2066.04420	3673102.5
2067.02312	2877991.4
2068.05234	2704143.4
2069.06569	2130675.5
2075.53942	2460768.2
2101.01612	2419141.6
2124.93151	3462772.9
2125.94080	5152715.6
2126.89159	2219891.3
2126.93774	2542495.1
2127.91738	2270701.8
2130.87819	3625496.9
2131.87115	4333352.9
2132.87821	2414873.9
2133.04178	2141895.1
2142.04538	2167573.2
2142.93464	13398209
2143.93644	17442888
2144.05721	2295560.6
2144.88611	2170050.4
2144.94103	9332944.6
2145.89991	2783434.5
2145.94862	5052759.3
2146.89798	2381775.1
2147.99233	2151979
2148.98635	2214956.8
2161.01681	2708676.9
2161.99900	4852021.2
2162.98428	3487141.9
2163.06081	11026231
2164.00332	2851996.5
2164.06242	13730859
2164.91370	3971832.7
2165.06044	9013403.3
2165.91727	4674409.4
2166.06110	4999563.8
2166.91878	2838425
2167.05927	3411963.3
2170.99422	2381723.6
2172.86458	4067533.7
2173.87123	3540532.7
2174.87605	2907467.8
2184.07153	23690516
2185.03081	17622498
2185.07629	24059371
2186.03423	22777015
2186.07970	15166657
2187.03658	13115788
2187.08893	5805974.4
2187.91641	2267140.7
2188.04038	3430110.7
2188.10499	2474027.7
2191.96323	2161223.3
2201.23068	2414683
2206.05004	6375184.1
2207.05341	7420866.5
2208.00604	3443563.3
2208.06239	5804149.4
2209.01972	2396892.7
2209.08048	2378855.7
2211.98701	2240410.9
2213.00401	2310726.2
2213.98594	2286122.2
2215.05603	3320219.1
2216.06133	2757215.9
2217.06174	2227969.4
2218.01439	3161339
2219.02284	3457498.6
2221.07603	2261723.8
2223.98478	2180920.6
2225.20998	2364175.9
2226.12572	2541334.8
2227.13136	2188778.1
2228.03002	2462572.9
2231.05589	2167899.1
2233.04332	3211502.4
2234.02233	2785267.7
2236.02769	22679106
2237.02971	26131142
2238.02995	15173961
2239.03957	6729035.8
2240.03375	2914347.2
2241.11510	2564499.8
2242.11010	2666384.6
2250.04307	15059717
2251.04447	19365751
2252.04909	11788008
2253.04743	5953495.9
2254.04528	2466501.5
2257.13399	2685714.7
2258.00525	5661166.6
2258.13494	2669755.9
2259.01165	6851799.5
2261.01449	2502580.9
2267.11396	2396603.7
2272.02815	4082753.4
2273.03605	4034587.1
2273.15541	20764710
2274.04922	2572053
2274.15735	23584894
2275.15972	16997846
2276.16528	6443180.2
2277.15553	3483872.6
2278.13780	2989907.6
2282.19279	2216831.6
2287.11978	2295263.2
2295.13798	15058404
2296.14370	18528041
2297.14697	12942958
2298.15000	5911601.1
2299.02793	3753835.7
2299.10597	2677488.7
2299.15246	3625204
2300.02296	2272109.2
2300.12602	2396148.2
2303.11624	2678452.9
2304.10536	4294067.3
2305.10899	4199346.3
2306.10214	5177647.6
2306.88352	2185695.6
2307.10389	2498221
2317.12659	2846128.3
2318.11898	3213158.8
2321.22589	3346445.3
2322.25247	4311235.5
2323.23135	3102710.2
2323.27336	3201784.5
2345.97949	2563822.5
2346.99074	5077338.7
2347.99705	3171910.6
2357.99245	2344561.2
2364.30315	2374008.3
2366.05419	2266113.1
2367.16419	2175919.2
2371.96198	2412534.2
2383.04101	3928520.1
2384.02059	2297714
2384.06529	3382004
2386.04733	2694921.2
2390.12821	2519739.6
2395.05792	2782872.2
2396.03968	2524741
2398.00775	2251295.4
2401.01712	2193004.3
2402.95966	3843336.8
2403.96736	4892889.5
2404.95253	3013641.5
2405.93222	2547161.3
2405.97925	2879707.7
2406.97258	2586605
2413.06259	36958019
2414.05860	41397111
2415.05769	28870061
2415.16381	2533170.1
2416.06260	17454562
2416.98482	2303124.4
2417.05970	8224408.5
2417.84664	2432515.4
2418.03401	3889101.6
2418.08633	3247312.2
2425.06440	2727772.8
2425.94035	2183312.5
2426.92304	2736331.4
2427.06644	2326356.1
2429.05310	2597644.5
2430.03890	4414473.4
2435.03986	9111623.7
2436.02439	8490568.6
2437.02673	6609099.2
2438.05550	4098960.4
2439.02150	2738130.2
2440.05908	2348889.2
2457.00876	3189466.3
2484.20007	2239109.4
2493.93529	2398954.8
2504.10230	2252084.1
2507.89989	2176988
2515.37883	2409586.5
2519.24022	2290613.2
2538.32991	2255687.6
2539.13386	2308268.7
2540.17411	2328526.8
2540.92729	2931597.8
2548.40636	2269991.7
2550.21946	5760049
2551.22441	7526835
2552.22559	6164404.4
2552.38643	2504009.4
2553.22870	2954167.3
2554.38321	2267149.5
2561.24974	2577811.6
2572.19797	6570376.6
2573.20621	9638673.5
2574.20460	8442263.4
2574.96208	2425406
2575.21368	4784159.9
2580.23951	6864075.1
2581.24067	9525843.1
2582.24287	5512155.3
2583.25153	4080678
2584.15750	2560865.9
2585.16480	2966700
2586.18131	5015158.4
2587.18246	2681599.9
2588.15201	2608261.3
2595.22495	2324468.6
2602.24202	2236833
2603.23564	2335658.6
2604.22953	2762868.4
2605.79026	2197357.3
2614.15627	2300890
2614.53127	2221390.8
2618.32737	2215775.8
2620.84353	2195486.7
2638.13707	2289602.8
2654.27457	2200143.3
2685.37630	5262847.7
2686.37495	7409280.3
2687.37975	5467137.9
2688.39194	2388612.4
2689.29707	2553720.4
2703.27842	2309086.2
2707.35689	3932886.1
2708.36683	5440594.5
2709.37371	4327757.7
2710.36258	3179718.5
2733.72132	2965341.8
2735.15695	2227395.3
2735.25323	14159565
2736.25839	17390401
2736.34957	3243340.1
2737.25976	14451892
2738.25820	11339046
2739.26532	5201048.1
2740.16588	2532670.7
2740.27031	2965834.8
2746.36331	2323319.9
2746.65160	2236312.6
2747.00258	2252415.3
2757.26794	2890855.1
2758.23569	4666767.8
2759.22704	4727994.4
2761.24423	2977043.5
2774.23003	2311400.5
2777.41939	2624047.9
2791.50394	2836783.8
2796.21633	2248889.3
2823.08023	2622946.1
2823.47137	2920771.9
2824.51592	2578399.3
2825.48099	4058739.8
2826.49099	2403851.3
2841.51967	23832253
2842.30495	2901629.7
2842.51939	35519247
2843.52683	30843745
2844.52888	16160434
2845.53257	7007746.9
2846.49934	2995856.4
2850.09077	2382318
2863.49544	7141235.7
2864.51235	9943999.3
2865.49862	9070088.4
2866.41695	2414796.3
2866.52315	4820052.1
2867.51544	3118876.7
2868.48439	2318051.6
2869.59745	2587508.1
2870.64117	3658624
2871.64137	3581448.1
2872.64156	2488399.3
2873.22123	2428025
2880.49412	2518198.8
2883.77633	2251351
2885.45819	3755400.3
2886.49732	3250638.1
2888.47058	2921233.5
2970.45983	2345888.2
2971.90845	2371325.3
2982.51019	2544431.9
2983.36291	2324402.1
2996.22853	2915148.9
3007.15059	2260784.6
3018.97547	2592529.1
3070.38302	2706459.1
3132.26739	2400271.1
3154.80108	2316819.7
3233.01260	2250547.2
3235.45782	2270631.1
3239.62412	2281033.9
3241.49853	2799944.2
3242.50266	5572333.9
3243.49020	6238929.4
3244.52255	4755130.1
3245.50317	3730014.1
3247.48931	2604073.1
3256.93971	2361332.9
3258.42824	3363279.2
3259.48674	2482557.6
3264.47247	2322755.9
3265.49399	3254702.1
3267.49398	2759807.1
3281.14495	2273879
3286.10119	2365151
3287.46288	2459374.3
3297.49052	2468746.8
3298.50044	2366837
3312.44844	2560418.7
3315.52073	11881632
3316.51757	19255047
3317.52054	19028336
3318.52671	14911958
3319.52752	11136829
3320.40128	2828566.7
3320.52336	5360932.1
3321.51801	2379017.4
3333.52006	2894666.9
3334.55317	2459634.7
3337.53605	2788156.3
3338.49626	6305467.7
3339.51677	5821857.4
3340.50349	2441667.1
3355.47361	2296815.5
3408.41552	2334178.1
3438.79368	2519944.3
3477.92464	2494782.5
3483.36325	2288785
3500.38745	2342791.1
3540.64146	2857113.8
3547.20906	2288558.6
3568.84431	2411195.7
3607.47969	2300464.5
3615.61445	2389768.5
3647.08026	2815762
3693.48480	2318982.3
3723.38680	2320659.5
3725.01949	2416247
3759.18453	2602705.4
3764.52098	2303131.1
3772.56857	2742715.6
3782.23978	2796369
3801.63037	2868914.3
3813.47872	2567797
3823.80680	2352185.9
3832.54899	2300152.6
3836.06590	2390963.9
3841.91061	2882405.4
3843.94212	2517387.2
3850.66807	2425936.4
3853.79393	2602545.5
3888.23584	2628650.3
3891.34336	2519806.4
3916.92366	2344709.9
3920.30646	2328905
3926.77124	2332283
3941.51261	2454061.8
3965.59404	2301446.8
3976.67415	2322211.1
3992.25034	2383399.5
