# Supplementary material for: FluTyper-an algorithm for automated typing and subtyping of the influenza virus from high resolution mass spectral data
Source: BMC Bioinformatics. 2010 May 19;11:266. doi: 10.1186/1471-2105-11-266 (PMC3098065; doi:10.1186/1471-2105-11-266)
Supplement: Additional file 1 — Zipped file containing the raw mass spectra used for testing FluTyper. [file 1471-2105-11-266-S1.ZIP › spectra/SolIs(H1N1)_NP.asc]

441.02128	6834164.5
443.02075	3223881.8
520.19065	3645482.9
526.20553	11303477
563.41263	55147000
606.08385	19813607
607.08692	6722733.1
607.36747	46953086
608.37154	12427249
615.35272	3047065
622.30957	3067680.8
628.06395	5239636.8
631.37760	6737729.4
633.29467	7085311
644.02898	43656867
645.03312	14488350
649.27338	3982765.5
650.04519	4343435.5
651.34478	2010239
651.35860	352894.84
671.20073	3006824.7
676.37917	2926804
693.26113	18993550
693.36593	7211112.2
694.26507	5759989.8
694.36909	3073496.5
703.39191	2488672.5
708.38281	42589727
709.22755	42168631
709.38554	13970490
710.22913	14038271
711.23013	4329559.5
715.24178	4825405.9
731.20661	18699660
732.21226	7803537.7
733.12470	3052897.5
740.36853	3328198.8
740.43605	3171559
744.36658	3837799.5
747.18028	4167917.1
748.32113	4684271.9
761.39159	2.6833162e+008
762.39364	77791759
763.39598	12654233
763.40860	3277215.3
765.40341	3494119.5
766.34777	3036818.4
773.39239	10344140
774.39584	3858213.3
779.94187	6792512.4
783.37179	17403799
784.37842	9727987.4
789.38482	7032704.2
790.39037	3291047.5
791.36694	4057183.6
795.12005	13448955
796.12459	5755000.2
799.34532	3405396.1
805.43882	3272500.4
808.38866	8088551.6
812.37277	59725747
813.37486	26532153
813.42133	3397780.5
814.37588	5718843.6
817.10196	11313216
817.41624	5489764.9
818.10776	5181920.3
818.41439	14358184
819.41746	6103216.9
823.10257	4424785.3
825.09631	12571310
826.09913	5618616.8
827.40487	3068693
827.43864	1.3630239e+008
828.44128	49438499
829.44396	10752066
830.44077	4648123.2
833.06822	28611481
833.25046	5521150.9
834.07348	11966563
834.44537	12628432
835.44853	4389326.6
839.08225	23440697
839.38380	8908565.2
840.08863	8780282.5
840.39063	3535112.4
841.07127	7812082.5
844.94151	4699117.6
845.06843	6278146.1
845.08567	3346773
845.45258	3363855.6
845.57126	4856887.9
849.42140	10421873
850.42590	4435600.2
854.27516	3101382.9
855.04574	27863403
855.05918	7464112.4
855.42916	5897452.2
856.05024	10325757
859.45273	3477815.1
861.06649	9774950
862.06624	5622929.7
862.39891	3766349.1
870.44887	4884259.8
877.04291	8981051.6
878.04654	3891093.6
880.25436	3475038.4
884.46043	7242278.4
885.46576	3925423.4
886.38603	3024149.5
887.47788	28164533
888.48031	10831315
889.48387	3273104.8
891.49723	19751661
892.50220	8769466.9
896.45879	7267829.5
897.46002	4410671.1
898.26541	4919864.1
906.26365	4110588
909.49002	3482934.1
917.48270	3175449
920.23078	6283849.3
921.23412	3901533.7
923.49501	35579567
924.49945	15968076
925.49827	3350400.1
928.24388	11026556
929.24846	4559723.6
932.45966	4274653.6
934.48118	12727404
935.49092	7403888.3
936.21592	65639910
936.49787	3085210.2
937.22014	32908265
937.43901	3322596
938.22435	8973355.7
941.50582	3338662.6
942.22851	23927735
943.22965	13216378
944.23036	4923214.6
944.54784	5023467
945.46978	7527762.2
951.51453	59660705
952.51612	28063979
953.51858	6922399.4
958.19915	9318520.9
959.20446	3340778.8
961.44399	32867917
962.44753	12278561
962.48883	3507569.1
962.50568	8226648.1
963.45027	3561413.3
963.51212	4038758.1
964.41011	5299401.4
966.42136	4182256.6
967.42145	3062208.3
967.50289	6076128.7
968.50685	4518034.4
968.97831	19169308
969.98163	8122950.9
970.56466	5638133.8
983.42318	3850432.4
989.49041	10675960
990.49084	5796074
990.96827	3259585.9
991.44277	7252874.2
991.50209	13370581
992.44031	3566278.8
992.47852	3120375.1
992.50489	6925929.3
993.50488	3491360.4
995.29677	9738918.4
996.30240	3060612.1
999.41896	3323843.8
1001.41508	10784821
1002.41863	4316827
1002.53870	4629482.9
1005.48294	8841024.7
1006.13164	5506794.5
1006.48489	5194050.7
1007.13254	4120486.1
1007.42789	3505574.9
1008.42528	3201483.5
1008.52856	3229786.1
1017.46456	5597582.8
1018.46891	3781580.6
1019.51359	11549504
1020.51312	7780879.7
1021.51733	3155802.2
1022.10516	33626589
1023.10780	17470467
1023.38835	16995465
1023.48960	17505083
1024.11165	5337336.9
1024.39273	8298687.4
1024.49346	8153681.9
1027.50961	8780879.2
1028.11325	5558582.5
1028.51338	4681010.2
1029.11908	3614853.3
1030.56846	10526925
1031.57179	6956668.2
1032.47596	20320748
1033.47900	9948028.4
1034.45965	4635797.3
1034.49069	46848980
1035.44655	8074048.1
1035.49143	24137223
1036.44659	8507940.6
1036.49180	5765096.9
1037.45866	13116574
1038.45909	8520211.8
1039.43002	3232410
1044.09189	17463920
1045.09884	8627757.8
1045.47973	3199307.9
1050.09934	5922666.2
1051.10289	3390910.7
1052.09791	3209276.9
1054.44579	3517001.9
1056.46253	8912159.3
1057.46757	4626663.2
1058.50641	4245068.1
1059.50733	3292140.9
1060.05375	56921417
1060.52405	3972943.7
1061.05803	29562517
1062.06547	8626308.8
1066.07884	12224796
1067.08332	6616108.2
1067.52007	40526996
1068.52192	18497092
1069.52414	5300884.7
1070.50866	3435787.9
1072.12225	4727697.2
1074.53197	3848581.2
1075.51654	5812073.1
1075.58029	7825945
1076.51638	24896492
1076.58366	3890031.1
1077.40285	9048035.7
1077.52054	13664545
1078.40941	3186329.5
1078.52693	4539417.8
1079.40866	3694686
1082.05287	5010593
1083.51622	23915901
1084.51995	11159734
1085.52621	3262762.7
1088.49724	4517127.6
1089.49734	6646720.8
1090.49359	3766920.3
1091.47673	5984791.9
1092.46064	20566393
1093.46340	9574867.9
1114.44164	3388773.7
1123.11434	3257305.2
1125.26505	4097641.7
1131.25565	14481629
1131.59355	5454329.6
1132.25725	10798834
1133.25693	5067607.3
1135.52977	5708006
1136.51366	10549968
1137.51410	4246532.8
1137.56533	3356994
1143.62325	7626160.5
1144.62669	3954321.5
1147.24573	61648808
1147.56576	14532015
1148.24671	34687351
1148.56545	10957774
1149.24716	12525411
1149.56309	3431554.2
1150.24657	4400098.6
1153.25092	5996248.6
1154.25270	3720842.4
1156.52884	5065643.8
1156.58798	11565701
1157.35098	12111634
1157.59271	5312367
1158.01979	3243787.1
1158.35618	6053356.6
1159.52929	4885452.6
1159.60544	7354084
1160.53209	3148672
1160.61297	4007483.4
1162.53680	4966044.3
1162.62216	8042226.4
1163.21438	10866732
1163.54682	4812055.1
1163.62862	4730385.9
1164.21965	7193584.4
1165.22087	3384449.4
1173.55365	5546183.7
1173.58442	9975256.1
1173.62098	46407785
1174.58824	5144209.7
1174.62331	28055586
1175.62509	11273436
1176.62739	3424332.7
1179.59166	3873894.2
1180.00472	3788668.5
1180.98697	3205660.2
1186.67841	94425681
1187.68328	50754492
1188.68902	16879720
1189.69348	3612259.1
1190.54843	4063587.1
1190.59473	7796601.8
1191.63009	9460093.8
1192.56583	3408771.8
1192.63451	5530100.2
1193.63418	3349574.9
1195.60758	6252562.6
1195.97718	12105196
1196.60838	3417112.4
1196.97667	6689593.9
1204.26352	4207543.4
1204.59232	7085552.6
1205.59332	3963698.2
1206.58888	5281439.8
1207.58346	3242364.6
1207.61152	23305545
1208.61334	11168853
1208.65448	10685736
1209.65549	4940971.6
1210.57094	3170564.1
1211.15479	4282921.3
1212.43345	6725016.3
1212.57807	3718674.4
1213.43361	5675805.2
1214.42278	3212938.8
1215.69440	13086248
1216.59307	6176010.9
1216.70090	8930921.7
1217.59689	4253944.7
1219.61499	5222903.7
1220.59338	4065174.2
1220.62449	4097237.6
1221.63365	27980015
1222.63440	15484261
1223.61764	20246740
1224.62346	10631111
1225.62029	4203798.3
1228.40072	76036444
1229.40342	54262151
1230.40535	18996014
1230.56423	3446144.5
1230.63456	5016686.6
1231.40940	5046691.7
1231.65829	3269036.9
1232.38952	3465631
1233.13206	6794758.4
1234.41668	4519212.7
1234.58720	39215745
1234.67063	8156772.9
1235.59135	21205729
1235.67372	5178082
1236.59294	6608829.3
1237.61548	78789726
1238.61995	37950199
1239.62128	16553839
1240.62140	8822783.1
1244.61037	9384947
1245.61429	7981564.3
1246.57851	4099542.1
1246.62072	4621348.3
1247.62152	5293483
1255.11313	4238055.8
1256.13007	3908833.7
1257.63995	6992508
1258.64425	4852365.9
1259.60750	13116849
1260.60945	7645569.6
1261.16417	3366604.6
1261.62235	25372532
1262.62522	14716384
1263.63018	6459565.8
1264.60837	5689520.2
1264.63371	7027416.4
1265.55331	4256564.4
1265.63309	4885679.6
1271.08672	8145066.5
1271.59884	4945715.3
1272.09249	5688934.5
1275.66556	4095940.7
1275.70687	4462944.8
1276.72244	4153351.5
1277.11035	5714749.8
1277.72496	5569396.6
1278.11681	3732157.6
1278.72904	3461697.7
1284.63706	10147727
1285.64191	5717241.6
1286.64836	3533620.4
1287.04603	3301317.6
1288.61932	5965866.6
1289.62537	5569302.1
1293.06951	6971586.6
1294.07235	3918298.7
1295.60735	4149705.4
1296.52859	8751877
1297.52825	6306252.4
1298.60677	9290191.9
1298.65414	3377512.3
1299.53611	3512272.1
1299.60695	9307304.8
1300.60848	3707487.7
1302.62217	5170389.5
1315.65077	12495630
1316.64912	12581711
1317.64621	8065760.8
1318.61375	3291768.6
1319.42224	6830858.1
1320.57183	3777605.4
1321.58874	4288480.5
1322.60862	3899040.3
1323.67035	3951997.9
1324.66908	3500576.5
1326.66331	4187965.1
1327.66369	4340861.3
1329.59141	7468913.7
1330.59521	5681380.7
1330.65008	3724058.4
1331.62702	14988518
1331.88608	5993095
1332.63175	46444702
1332.88736	3822691.7
1333.63578	27125399
1334.63876	11511856
1335.63468	4746151.2
1336.28156	8316829.5
1337.28511	6704252.1
1338.61887	3660651.8
1339.63397	3386571.4
1342.30481	4272579.4
1343.30879	3310989.8
1343.64282	4469616.7
1344.54547	3885462
1346.67117	6676758.1
1347.67265	4761528.9
1348.64314	18457585
1348.67897	17043071
1349.64703	11014089
1349.68452	9727959.2
1350.64208	6485837.5
1352.26785	16952060
1352.70295	4768527.2
1353.26794	11081436
1353.70485	4689376.3
1354.27308	5001071
1354.63446	5312343.4
1355.61548	3274499.5
1356.63920	6972613.2
1357.64348	3701250.8
1358.26760	14433979
1358.63777	3598012.3
1359.26928	11911307
1360.27382	5661469.3
1360.52985	5424623.2
1360.65295	5953732.5
1361.53152	3815858.3
1361.65487	4680040
1362.64979	8821070.9
1363.65771	5863085.3
1364.31355	3754034.3
1365.63689	4646145.1
1366.63918	3428326.3
1368.62690	3887055.7
1369.03725	3258318.7
1370.64182	5307092.4
1372.63950	4886476.3
1373.61269	6021639.4
1374.23540	12115792
1374.64117	6281876
1375.24095	9206482.6
1375.64303	5822835.8
1376.24769	3932497.1
1376.60298	9998182.4
1377.60577	8882862.3
1378.51789	3939305.8
1378.64965	4417292
1379.61892	7280490.7
1380.64634	11131272
1381.65020	6404865.6
1382.64470	6820662
1383.65241	3656636
1384.65166	3379797.3
1385.03159	11736921
1385.65662	13706780
1386.03924	8242213.9
1386.66296	11670791
1387.04064	3731958
1387.66746	6272502.6
1389.69676	4373337.1
1390.69370	5043693.4
1391.67002	6466284.6
1393.65204	3784904
1394.68022	4370238.7
1395.68351	4571995.3
1396.65519	15546989
1397.65726	12138980
1398.64869	5847253.3
1399.66447	4018699.6
1401.63986	3911026.4
1402.67574	33705204
1402.76568	7006338.2
1403.67717	28834948
1403.76418	8396246.1
1404.67784	15621205
1404.76877	4627340.9
1405.67600	4964657
1407.00069	4824931.4
1408.65196	5149187.4
1409.65830	3955653.6
1410.65110	12504796
1411.65331	10168020
1412.62952	27371775
1413.63298	22055421
1414.63232	10302400
1415.63596	4182585.1
1416.73298	8227190.3
1417.44571	10443082
1417.66750	12662912
1417.74056	7210578.4
1418.45168	8551978.4
1418.67685	7534619.7
1418.74531	5230152
1419.44641	3354958
1419.65470	3472490.3
1420.76658	59351001
1421.77017	41760257
1422.77323	15937648
1423.78638	4542899.3
1424.65296	6899289.1
1425.64414	4395100.6
1426.65609	9814474.8
1426.73345	3960465.3
1427.66194	7292274.1
1428.66273	6794639.9
1429.64933	4363885.3
1431.63451	3428348.7
1433.68907	3953721.4
1434.71976	30622166
1434.79886	5009808.6
1435.66876	37700256
1435.70227	1.0771654e+008
1436.70582	79068347
1437.70958	32452927
1438.70767	9194978.7
1439.67416	8580054.5
1440.68352	5549135.9
1441.68517	4581192.8
1442.68981	5885072.9
1442.77452	3862879.9
1443.66628	5212480.5
1444.75195	12226575
1445.75373	10587270
1446.75793	3838116.5
1447.66197	6493759.6
1448.65080	5534379.7
1452.63994	3703816.2
1453.68851	3718277.8
1455.64936	6519166.8
1455.70435	3719075.9
1456.68392	6638492.2
1457.66036	18523395
1458.66302	22851021
1459.66113	9960287.1
1459.69639	17804795
1460.63841	8183645.6
1460.67335	23518841
1460.78794	9035944.6
1461.11821	3594337.7
1461.65408	15552905
1461.68085	14688284
1461.78876	7652834.7
1462.65704	11532458
1462.79595	4569630.5
1463.66905	8217949.5
1464.68599	5903042.7
1465.67315	14619914
1466.68109	8819510.6
1467.67182	4946302.4
1468.68757	4958796.3
1469.67420	3741061.1
1470.72371	16476803
1471.73004	10112615
1472.67946	5573921.1
1472.73385	6385940.6
1473.66236	11431170
1474.66265	7458048.2
1475.68767	13160722
1476.09614	14136250
1476.69813	9622829.2
1477.09698	10662435
1477.71031	32294663
1478.11734	4860382
1478.71845	21105258
1479.72629	7981867
1481.48804	5342649.2
1481.69063	9554236.6
1482.48487	3978640.8
1482.72352	54833563
1483.70720	2.027627e+008
1484.68045	53773292
1484.71069	1.3763893e+008
1485.71417	54007143
1486.67472	12091663
1486.71819	23549374
1487.68097	11145294
1488.18983	4433357
1488.70252	7910958
1489.19120	4168985.6
1489.69531	4123187.2
1490.68551	4231061.1
1492.72808	8438663.3
1493.73010	5738735.2
1497.68175	6235366.8
1498.72146	54334202
1499.70228	2.1205237e+008
1500.70401	1.39432e+008
1501.70533	62749451
1502.69507	24178242
1503.69202	21039872
1504.69395	20670804
1505.67618	18360468
1506.67283	14344361
1507.67377	7273332.7
1508.65131	5746493.1
1509.66175	4990660.9
1511.67838	12863626
1512.68293	11172746
1513.69708	5408478.5
1514.69095	16564944
1515.68468	71303830
1515.80895	11104606
1516.68704	49659825
1516.80666	6646507.8
1517.69274	21769796
1518.72234	14901896
1519.72329	10709032
1520.68320	8792789.3
1520.93263	5515407.8
1521.66377	23525413
1522.66688	19580617
1523.67477	6866561
1524.68829	4931885.9
1525.66534	5074662.2
1525.71250	5500800.9
1525.79702	5912310.5
1526.69357	12699135
1527.67215	9788450.3
1528.70834	6517013.4
1528.84949	4351790.8
1529.71162	8282049.6
1530.79538	8440444.1
1531.72229	22933706
1531.83378	6115616.6
1532.71763	79007767
1533.71995	57143401
1534.72399	24512016
1535.68548	15317807
1535.74186	9517179.4
1536.69731	11125311
1537.68818	7712757.7
1538.69091	7722848.1
1540.73160	13921410
1541.73521	11492250
1542.73169	7055855.1
1543.74505	10997992
1543.83044	26865910
1544.72766	10259038
1544.83408	20605819
1545.72186	9994631.6
1545.76424	11771783
1545.84176	9803957.1
1546.76767	6268836.3
1549.86701	4657891.7
1551.70630	8858721
1552.70401	4706916.4
1553.70738	4841691.2
1554.72427	10181189
1555.80669	19034052
1556.72750	15895523
1556.80777	13938133
1557.72590	10175462
1557.77306	10903655
1557.81786	6757736.2
1558.73537	11623933
1558.89084	10850272
1559.75187	7684742.2
1559.87289	14879561
1560.73129	10255761
1560.77435	10326227
1560.87149	10948917
1561.73706	8121055.4
1562.76066	5961297
1563.29820	6132083.7
1568.71809	5033314.7
1569.70719	6880641.7
1570.70829	5641315
1571.71976	5339158.6
1571.76885	5924713
1572.70834	12464043
1572.76810	5713853.7
1573.72715	18165201
1574.72880	12372393
1575.74421	17588947
1576.74853	13767260
1576.87524	1.4438114e+008
1577.75554	6732439.9
1577.87808	1.2332144e+008
1578.68800	6173631.4
1578.88094	57409532
1579.78274	7419794
1579.88312	18243272
1580.78667	5272208.4
1582.73168	8418121.7
1583.68344	18576151
1583.72437	6114120.8
1584.68682	12733078
1585.74485	12618555
1586.72378	65716825
1586.79468	5052542
1587.72539	57196506
1588.72864	34440811
1589.73563	44328940
1590.73987	35845869
1591.74758	16811134
1592.75126	6761214.3
1593.78588	7666783.8
1594.78406	6308686.6
1598.73112	12260289
1598.86170	8775224.5
1599.67936	9730793
1599.73153	10671084
1599.86783	7417411.6
1600.67577	6641314.6
1600.74528	45719783
1601.75281	36436176
1602.75931	20166488
1603.76424	81988639
1604.76651	53619076
1605.77114	29919959
1606.77530	13955289
1608.78291	11481128
1609.77472	10677347
1610.78176	5944877.8
1615.78672	23245728
1616.78922	39280076
1617.75444	28942532
1617.79887	88911366
1618.80194	62262572
1619.80594	26452304
1619.90235	5892402.2
1620.80850	9135601.3
1621.77414	8148446.8
1622.74679	7826633.4
1623.75264	7742625.2
1624.77938	11372230
1625.77234	11996679
1626.78992	25137700
1627.79231	21669534
1628.80152	11137060
1629.80132	8992134
1630.80163	5570772.3
1631.77620	7097087.3
1632.77166	7714613.9
1633.76691	5466408.4
1634.74814	7032839.1
1635.94254	9299208.9
1636.92493	9651182.6
1637.74562	5385591.6
1638.75155	5941923.2
1638.87197	8091149
1639.75911	10153627
1639.87946	7337203.1
1640.76306	10313101
1640.87853	6053893.8
1641.77385	5588841.8
1641.87431	5680210.8
1643.53025	6211569.2
1643.79219	1.1962297e+008
1644.44738	12761329
1644.79364	1.0336866e+008
1645.45351	11754443
1645.79805	54784604
1645.87011	22329270
1645.92422	14406513
1646.45586	6344415.7
1646.72648	12580694
1646.80210	20334063
1646.87667	19730248
1646.92541	12568308
1647.72656	21867285
1647.87933	16773574
1648.73809	16588061
1648.88264	8402654
1649.77442	27621308
1650.72487	8869615.2
1650.77447	23043355
1651.77724	13254658
1651.85864	7391350.7
1652.85121	5852377
1655.72066	7453259.8
1658.72851	7087603.7
1659.89061	31036812
1660.74438	5957734.3
1660.89387	26834346
1661.74128	19203742
1661.79015	9382598.9
1661.89829	11581953
1662.74415	16367727
1663.75920	52049721
1664.76530	68674107
1665.76969	70647605
1666.77433	36744744
1667.77882	15070215
1667.85937	27046754
1668.86295	21444024
1669.86548	17298950
1670.71973	6487200.8
1670.86799	9836876.2
1671.78728	9378879.1
1671.89277	54856612
1672.89526	48754138
1673.78738	16055460
1673.88460	28569211
1674.76499	65748518
1674.89223	18402912
1675.76821	61052868
1676.76968	29607513
1677.77561	20152230
1678.77953	11484958
1679.75897	35148225
1680.76423	48985768
1681.76626	29687237
1681.87799	7983675.9
1682.76684	15496409
1683.77108	7357444.3
1687.91654	19756305
1688.91979	23407914
1689.70198	13304905
1689.72885	17081822
1689.75470	20728307
1689.78322	29013256
1689.87706	3.4004411e+008
1689.91988	2.27813e+009
1689.96788	1.9749519e+008
1689.99580	89398702
1690.02306	49493955
1690.05030	31352279
1690.07750	23726572
1690.10420	16824065
1690.13123	12994069
1690.15915	10263594
1690.73561	19563237
1690.76631	15177210
1690.87213	3.5013128e+008
1690.92388	2.0772056e+009
1691.77376	83826423
1691.83215	1.8247862e+008
1691.88264	2.0694817e+008
1691.93077	9.6322545e+008
1691.97789	89242510
1692.00598	40358307
1692.03331	20903863
1692.06045	15679435
1692.08906	12050655
1692.77740	75746783
1692.82723	1.7627188e+008
1692.88680	82849839
1692.93951	2.6723183e+008
1693.78091	44973757
1693.82253	81822939
1693.86996	61318146
1693.94600	59268403
1694.82077	32362670
1694.86570	61183947
1694.95984	13868431
1695.86650	33401235
1696.87017	9115249.1
1697.80454	11671894
1698.81228	12593022
1700.84664	6108598.9
1701.94066	9465393.7
1702.80331	6233998.6
1702.94824	7568204.1
1704.78638	6182251.4
1705.79550	6009212.8
1706.79034	6755170.5
1706.94053	6472537.1
1707.82194	2.5069265e+008
1708.82522	2.0911779e+008
1709.82763	1.0436466e+008
1710.82992	41268105
1711.91948	1.7710713e+008
1712.92055	1.5859269e+008
1713.80983	25490916
1713.92349	72450464
1714.81206	22503496
1714.92488	25217660
1715.81069	11332313
1715.91737	9407941.1
1716.85729	6220943.1
1716.96130	6029114.4
1717.93152	38412996
1718.93280	33098348
1719.81497	10520197
1719.94011	17665160
1720.81884	9705605.3
1720.93818	7617238.4
1721.80345	11821021
1722.79502	30738126
1723.79799	32698678
1724.79682	19684876
1725.75962	15272619
1726.74865	13144131
1727.75213	8360145.8
1727.86918	35093463
1728.86974	31792376
1729.77626	26988913
1729.87161	18608971
1730.78005	24983929
1730.86935	8919342.5
1731.78552	18835316
1732.78991	12542787
1733.80339	7432772.5
1734.80358	19528858
1735.79853	21225888
1736.79486	16324442
1737.78611	34490437
1738.77449	33878504
1739.75303	36124922
1739.80179	3.1557325e+008
1739.90966	7146320.2
1740.75092	41463940
1740.80499	2.738331e+008
1741.80683	1.3869492e+008
1742.80851	57241981
1743.81031	21592420
1744.74508	6780120.8
1744.81421	6235711
1745.74676	11408457
1746.92833	1.1292438e+008
1747.93068	1.083917e+008
1748.81987	27184313
1748.93366	54611261
1749.82283	20097627
1749.94063	19068702
1750.82070	14311155
1750.94344	5231476.8
1751.82734	24882047
1752.83130	20662657
1753.77706	31103737
1753.85413	25201912
1754.77145	27296039
1754.85965	19451108
1755.70244	17579852
1755.79375	7.4027399e+008
1755.87903	28804934
1755.93493	7585347.8
1755.96666	7379522.7
1756.64973	7944359.5
1756.70770	17952293
1756.74152	54330660
1756.79685	6.3602256e+008
1756.85050	41797406
1756.88257	20625693
1756.93993	7297434.5
1756.99883	5422359.8
1757.79895	3.3042814e+008
1758.80100	1.3118175e+008
1759.80375	43753837
1760.80681	14835164
1761.78150	26530886
1762.78687	25902050
1763.78885	13992885
1764.81628	20092539
1765.74319	12137093
1765.82217	18622970
1766.74820	10735419
1766.82448	10241328
1767.79392	13222818
1768.30030	5918997.5
1768.80417	11579783
1768.91288	9988918
1769.81138	7075073.8
1769.91737	10774928
1770.71152	6592582.2
1771.79671	5.9174099e+008
1772.80046	4.9591693e+008
1773.80292	2.532871e+008
1774.80339	96631276
1775.80311	31465494
1776.80607	10678195
1777.78726	30019283
1778.78850	23983264
1779.79235	16808617
1780.80191	11605481
1781.81640	6677629.3
1782.83022	11709546
1783.80580	20494458
1784.80921	16367968
1785.81562	8499833.1
1786.82550	6469626.9
1787.81921	9761626
1788.80303	7310049.8
1791.77957	7616345.4
1792.78646	5164448.4
1793.80657	23789920
1793.97787	5455717.9
1794.80849	18853823
1795.81137	11507927
1796.86681	10808151
1797.86939	12488610
1798.01685	4441481.1
1798.84112	16659698
1799.82704	23190460
1800.83100	16597813
1801.82985	9759533.2
1802.83790	5290649.7
1807.85285	4488540
1810.78600	5145123.3
1812.85669	21422575
1813.86041	18120232
1814.86290	9992731.8
1815.86394	6132786.4
1817.75081	6254949.9
1818.75759	5196424.7
1819.75629	4943150.8
1820.74972	4837176.4
1826.83543	5025974.7
1828.84179	10771756
1829.84509	9870094.6
1830.83229	7912861.8
1831.81829	4402898.1
1833.72490	7588691.7
1834.72614	7279920.3
1834.97759	6363453
1835.72042	6348834.7
1835.98326	6730886.6
1836.71625	5038650.6
1836.98774	4423837.9
1842.87830	4882858.1
1843.87904	6578844.6
1851.95861	5408847.9
1852.99259	4919735.4
1854.85984	5232197.4
1855.48765	7646236.6
1856.48447	8019908
1856.81245	4277654.9
1856.95640	4568185
1857.49220	4630363.3
1857.96098	5489176.8
1858.85260	5307452.7
1860.94857	12508576
1861.79183	9103847.3
1861.95060	11853073
1862.78923	7690520.2
1862.94785	7997793.9
1863.78749	6379721.7
1863.95118	6257523.4
1864.79789	4718259.1
1865.85796	4226284.2
1867.83308	4148357.8
1867.95068	5141225.8
1868.84123	4443355.5
1868.96610	9505271.1
1869.96513	9964302.3
1870.96917	6741743.2
1872.87897	5228887.2
1873.88678	4566612.2
1874.98391	6500392.9
1875.81994	4379045.7
1875.98737	5965010
1876.80031	5605080.7
1876.98885	5046676.7
1877.78798	12969381
1878.78826	10717236
1879.79027	7672261.5
1879.90513	6222571.9
1880.84937	5377376.5
1881.85144	6193174.7
1882.85296	5084431.5
1883.86466	6110979
1884.87053	6126241.4
1885.86833	6663114.8
1886.86510	4935175.2
1889.95344	5837401.2
1892.00730	4699058.2
1892.70617	3998171.4
1896.84343	4120882.2
1898.86017	4300176.8
1899.10213	4934301.2
1899.85770	4791310.8
1900.10923	6317317.3
1900.96505	9135943.8
1901.95547	14408791
1902.94839	11957898
1903.97364	5209605.3
1908.84414	4318019.3
1910.85226	4082562.7
1911.86624	4859510.2
1916.94512	5074318.1
1922.96919	8317369.4
1923.97500	9087789.3
1924.97419	6765549.2
1926.88246	4953816.1
1934.93206	5197761.9
1935.92990	5984700.9
1940.05507	8468843.7
1941.06142	7371602.3
1942.06670	6612964.2
1943.87165	5231829.6
1948.94767	7011124.7
1949.95004	6597876.2
1955.02472	5573778.1
1956.03648	5998387.6
1956.13264	4285559
1957.03339	4900526.9
1962.05770	4861476.3
1965.02196	5050659.1
1966.02021	7725350
1967.01544	7524225.6
1972.98382	4481047.6
1973.97272	5822704.4
1975.00608	4584765.2
1977.90441	4353375.1
1978.84319	4379996.4
1981.85328	4961831.5
1982.00088	4363767.2
1982.86230	5357806
1983.99726	7997451.2
1984.88211	4961696.3
1985.01801	8549422
1986.01106	5279924.6
1990.02240	9401291.1
1991.02463	7593307.4
1992.02788	5122556.9
1993.87354	7243955.3
1994.01507	14535116
1994.88236	9971655.6
1995.01971	16793802
1995.87897	11068293
1996.02401	11450185
1996.88794	9750804.3
1997.02702	4792497
1997.90589	7737548.8
1998.89060	9681084.6
1999.89116	8148062.1
2000.89349	7817480.4
2001.88470	4583643.5
2005.92474	6641575.9
2006.01722	5588506.6
2006.91759	6810235.5
2007.02238	5686009.3
2007.91569	5253201.6
2012.00109	8345250
2012.90409	12057134
2013.00719	9958001.1
2013.91153	10951748
2014.91238	9169238.2
2017.87445	4971086.2
2018.87266	4909982
2020.97242	12136145
2021.98007	13691223
2022.88249	5889636.7
2022.94635	11203787
2023.94475	13795806
2024.02173	12336913
2024.94406	9934763.7
2025.02565	11558892
2026.02597	7907328.9
2026.91015	5654874.3
2030.99889	6182933.4
2032.00083	5156029.6
2034.75311	5416936.1
2035.76906	6754183.2
2036.97022	11109581
2037.96779	14513451
2038.97032	10064974
2039.98364	5422852.9
2041.91118	6040363.1
2046.00423	5245032.4
2048.03046	14380615
2049.02515	23495439
2050.02262	23653674
2051.02657	17158586
2052.01028	8479246.9
2064.97069	5740997.1
2066.05528	48752946
2067.06459	53002623
2068.05100	69219646
2068.19814	6658485.2
2069.05148	52601088
2069.89624	7193677.4
2070.05756	30026582
2071.06171	16669935
2071.93479	6921761.9
2072.05573	6912985.2
2072.95938	5024144.9
2085.94624	11051670
2086.95141	11281405
2087.95374	8209893.9
2088.07571	6119664.9
2089.07001	6311337.1
2089.93878	5252823.2
2090.05714	13828354
2091.05509	13594141
2092.01989	16554918
2093.02638	15564436
2094.02129	9892560.1
2095.01850	5463309.3
2107.03392	6351114.9
2109.04848	49672452
2110.05025	55531103
2111.05385	29666727
2112.05456	17538689
2113.03852	7657959
2114.02426	5922586.6
2115.02836	8280464.5
2116.03254	5807333
2117.96407	9176753.3
2118.96857	10143408
2119.97497	5561374
2122.12635	5159596.6
2123.10416	4651569.9
2126.10366	5768585.4
2129.01379	4597301.6
2130.01299	4955996
2131.03121	9021983.7
2132.03683	6197184.5
2133.96219	16571958
2134.96276	21057229
2135.96715	14232977
2136.14377	5951543.2
2136.95573	6478705.9
2137.14881	7351719.9
2139.04258	5381627.7
2139.14693	5549198.3
2140.02837	13035538
2141.02659	13300612
2142.02753	8070226.5
2143.02691	5811357.3
2149.95538	14334246
2150.95839	15529454
2151.94701	10684931
2152.89444	5635252.2
2156.01845	8845598.6
2157.04050	42062424
2158.03731	45699054
2159.02710	29286975
2160.03722	14667225
2161.13236	8617989.8
2162.13209	9968933.4
2163.13870	11713453
2164.11491	11806899
2165.12157	9032353.4
2166.10111	11587100
2167.08398	9694398
2168.10273	7341447.2
2169.10549	6282780.5
2173.00830	88144913
2174.01013	97586758
2175.00935	61407859
2176.00892	29458330
2177.01403	12288377
2177.14214	5897825.1
2178.11676	38355456
2179.12151	41751568
2180.12435	27994009
2181.12774	15106777
2182.11748	10507399
2183.11081	1.194954e+008
2184.11282	1.5178875e+008
2185.11448	94732972
2186.11726	45981051
2187.12139	18576715
2188.12039	5459001.6
2194.98137	8161923.9
2195.98255	9812061.9
2196.98257	6405550.8
2197.10141	5104440.1
2199.11044	9113467.8
2200.10714	10444687
2200.99540	7866452.5
2201.10685	9315666.1
2202.10111	6228338.6
2203.12435	4806416.2
2205.09511	17355986
2206.09883	19306342
2207.09752	16215541
2208.10734	21885691
2209.10371	26852722
2210.09491	24783839
2211.10006	19336328
2212.10169	14967971
2213.10357	7948692.2
2215.02813	5377426.4
2216.01802	5014628.3
2219.13825	4896677.1
2220.12477	4108498.3
2221.09319	7143222.8
2222.08467	7740850.6
2223.09538	6832827.1
2224.10158	15198808
2225.12339	19281469
2226.11636	84876630
2227.11870	90663335
2228.12348	58632944
2229.12813	27437104
2230.12062	12645157
2231.12297	5406707.6
2234.89852	5282641.6
2235.15225	4862595.5
2235.90436	4513958
2238.12752	4574721.3
2239.12224	5891690.6
2240.13534	13263979
2241.13240	27176195
2242.11548	91855445
2243.11911	1.2228457e+008
2244.12239	86297052
2245.12807	45212563
2246.13688	16036033
2247.11757	10762666
2248.10331	11803468
2249.10157	13098147
2250.11532	8902770.6
2251.10814	6970681.9
2254.12625	6732511.8
2255.12500	9818823.2
2256.12214	5273866.6
2257.20701	6336214
2261.15209	4302295.8
2262.11462	4149906.8
2263.11758	5153180.2
2264.10943	7791331.4
2265.11050	19138563
2266.12101	15452758
2267.12499	10619047
2268.14060	7940778.8
2269.13128	5823373.2
2270.12306	7637160.4
2271.12082	7363292.5
2272.14067	5193641.3
2273.15483	5223784.1
2274.14265	4592406.6
2275.13835	4766373.3
2277.13594	4115071.4
2280.12410	4304762.3
2281.12725	4336248.1
2282.91245	4901757.1
2283.16454	6171878.6
2283.91494	4952800.7
2284.15907	5089152.6
2284.90549	4112052.9
2285.16672	4229851.1
2289.14310	4205342.7
2290.14004	6048176.1
2291.15320	38815653
2292.15769	39868041
2293.16097	27573105
2294.16850	16161609
2295.15971	7385524.2
2296.18112	4662862.8
2299.17312	5770377.6
2300.16875	4721894.4
2301.19280	4801553.6
2307.17690	29346313
2308.18418	32424982
2309.01477	6023766.6
2309.19078	21048798
2310.19226	12706912
2311.20090	6680476
2312.16785	4865516.7
2313.15578	9214827.1
2314.18256	7941577.3
2315.18623	5307119.2
2316.17606	5401501.2
2319.19893	4444619.6
2321.36616	12481396
2322.37206	13720243
2323.37019	9707259.6
2324.36839	6696831.1
2329.17895	6605986.2
2330.18861	8713544.9
2331.19107	6870762.8
2332.19149	4086407.9
2335.16943	4037074.9
2336.16113	4365613.5
2337.23818	4403202.4
2338.17308	5013300.3
2339.22368	23761552
2340.22331	24037256
2341.22814	17391228
2342.22924	11380476
2343.22390	6094822.8
2344.10774	4441026.9
2348.25790	3967149.7
2349.24022	4382626.2
2350.24364	3837807.5
2351.15662	4377792.1
2351.25261	4085896.7
2352.15494	4496791.6
2353.20995	5182709
2354.18490	4166278.7
2355.22059	39848862
2356.22448	46530278
2357.22633	33482026
2358.23329	17870296
2359.23347	9463316.9
2360.20942	5143472.8
2361.21222	4403398.6
2364.24004	4048463.7
2365.22936	4558634.6
2368.14964	4234952.5
2370.25813	4533216.1
2371.22033	39555464
2372.22349	57510829
2373.22774	43768251
2373.38817	3953667.7
2374.23035	26317894
2375.23280	10835662
2376.22818	5105223.1
2377.21987	5449405.4
2378.21702	4675932.6
2379.20946	3845485.4
2380.20752	4016155.4
2383.22663	5193100.5
2384.07337	4483319.5
2384.29340	8669073.9
2385.28629	10918419
2386.07077	4902071.7
2386.30165	6243036.2
2387.27866	4365613
2393.21106	4983886.5
2394.21695	6321082.7
2395.21768	6678308.8
2396.24144	5594647.4
2397.26878	3720343.8
2398.24300	5350673.3
2399.24886	5041987.3
2400.23441	5583833.1
2401.04817	3663375.2
2402.19845	4226911.3
2413.25657	4118704.3
2414.25486	5593914.5
2415.27818	4685987.4
2416.14952	3989994.5
2425.95935	3846360.4
2428.22839	4057598.5
2429.24796	4459194.8
2430.26671	5205933.1
2431.18638	3703522.7
2446.21915	5023018
2487.04718	10354218
2488.04659	10870904
2489.04328	7925414.3
2490.04945	4966719.5
2502.35982	3526655.3
2518.01713	4404927.9
2534.01362	3776388.3
2535.03133	7365896.1
2536.03978	8628706
2537.04304	4735261.4
2544.23235	3615237.9
2551.04008	9156026.3
2552.03996	11135535
2552.15920	4921888.3
2553.03946	7802469.8
2554.04753	5443122
2561.23012	4465805.7
2562.24128	4723430.2
2563.23372	3946035.8
2604.22913	4235004.3
2621.24153	5453405
2622.29039	4325842.1
2671.29430	3926897.7
2686.51912	4268382.7
2687.52471	3704174.9
2699.46213	8193224.5
2700.45402	11720251
2701.45138	10496944
2702.46205	5839273.8
2703.46927	3701863
2706.29297	4937449.2
2762.38680	3459656.4
2993.82066	15540381
2994.81963	33288466
2995.81443	36529614
2996.81910	26134537
2997.82301	16686012
2998.83281	7665462
3001.79859	4336656.3
3002.83169	4994631.5
3010.84564	3850569.3
3016.81918	5180477.8
3017.83027	4179305.9
3025.58078	4081307
3026.56522	5362777.3
3027.52462	6807407.9
3028.54735	3804204.6
3049.52893	4386849.8
3070.87702	3641786.7
3090.59365	3791189.2
3096.55741	3984045.8
3112.55071	3736863.2
3379.90562	3945450
3648.83816	3604393.6
3820.01269	3652907.9
