# Supplementary material for: FluTyper-an algorithm for automated typing and subtyping of the influenza virus from high resolution mass spectral data
Source: BMC Bioinformatics. 2010 May 19;11:266. doi: 10.1186/1471-2105-11-266 (PMC3098065; doi:10.1186/1471-2105-11-266)
Supplement: Additional file 1 — Zipped file containing the raw mass spectra used for testing FluTyper. [file 1471-2105-11-266-S1.ZIP › spectra/Vic(B)_WVD.asc]

634.080794	4414826.2
656.063043	20450455
657.066237	7000678.1
686.362388	6498013.4
731.419875	7705306.9
771.472537	3501856.1
774.375523	3140350.4
800.416394	10202010
801.419584	4397474.6
816.436092	4876686.2
823.123798	4521214.8
836.498846	3696735
838.418745	3821653.3
845.105630	15280081
846.109287	7372857.4
850.526715	4903369.9
853.525673	14338470
854.528903	5957586.8
861.070697	5420749.9
867.087890	5825870
877.043548	3591837.2
899.568133	3016502.2
906.552481	8838674.7
907.556827	4080587.8
914.542712	3511182.2
918.541322	4332222.8
930.358631	3415383.4
937.511065	10479687
938.513786	4489650.6
944.530855	4007827.8
956.491071	6448956.8
957.495489	3166854.9
977.474128	5798895.7
978.476590	3424165.7
989.579003	6530934.4
990.582491	3462058
991.556343	3118414.8
996.551465	24059870
997.555584	12328661
998.559246	3667645.7
1018.533508	4393025.3
1020.441167	6173299.6
1025.480467	12540707
1026.484477	5352221.3
1034.148566	15066321
1035.153103	7618528.4
1036.457703	5022994.1
1043.585053	10878012
1044.588449	5771984
1045.544249	3247576.3
1047.462267	3454218.4
1047.526088	4472459.6
1050.508227	6970809
1051.519838	4685746.8
1056.129854	7164621.2
1057.132821	3828312.4
1057.600643	15598237
1058.603684	8455926.4
1062.540459	4225538
1063.543133	3298175.1
1066.502751	4328571.3
1070.511887	6099544.6
1077.532880	5183717.7
1078.112515	7612046.5
1079.115460	4505682.6
1079.581886	4702650.6
1086.590896	3171507.7
1089.573299	3405289.3
1093.590439	3929916.6
1094.527994	3445762.2
1111.552791	9871967.2
1112.557463	5273005.4
1120.581596	6306663.8
1141.597942	3957326.3
1149.587950	16753284
1150.591620	10014552
1150.633203	5450404
1151.636978	3231089.4
1165.583636	5816239
1166.586030	4217107.5
1177.586599	3637761.2
1198.569488	3453301.5
1198.707098	7089039.1
1199.710223	3778354.9
1210.611987	3602104
1213.600942	5249910.1
1215.635122	3399824.4
1226.631455	15662723
1227.634904	10600914
1228.637799	3770240
1248.613929	3217261.3
1253.579450	7766821
1254.583005	4931037.8
1257.679682	7464538.4
1258.682535	4441935.3
1259.714430	13511661
1260.642415	4009180.6
1260.717751	8845298.5
1264.675912	36148051
1265.680159	21202807
1266.683976	6626424.7
1267.156472	3191971
1267.647742	3848305.7
1280.627489	8612804.5
1281.629760	7477187.6
1281.694167	3797989.3
1281.765658	4443529.2
1285.625789	7766515.7
1286.658283	10982968
1287.662814	5528979
1288.741882	7655460.5
1289.136718	5816629.4
1289.743742	5315631.9
1290.138079	3812334.6
1299.646400	3515080.5
1302.606026	7968720.6
1303.611109	5313862.4
1313.722444	4275877.2
1321.725799	10529765
1322.730290	6811413
1339.748679	3941564.3
1341.661132	4074755.8
1343.706253	3540426.5
1359.645339	4858588.5
1360.647405	4913852
1376.759362	4476756
1377.762641	3237387.4
1379.729300	4412319.1
1381.624120	4763904.7
1387.739130	4030273.9
1398.741965	3546188.3
1399.780637	7758611.3
1400.783739	7064063.3
1418.799606	20113866
1419.803033	15437806
1420.807202	5909072.7
1421.765651	3257306.1
1430.713086	4761143.6
1431.716889	3281605.4
1440.710491	12992063
1440.782920	3862240.2
1441.714291	10482553
1441.802685	29060972
1442.805856	20886595
1443.808020	8766842.1
1456.650095	5613292.1
1461.656976	4121042.2
1463.780467	9939716.6
1464.784262	7186800
1465.721330	5918732.8
1466.721375	5512535.6
1484.779540	5348709.7
1485.783435	3925910.7
1487.705146	4088612.1
1488.705971	3382402.3
1496.702349	4976697.9
1515.746238	10125291
1516.751729	6661371.1
1517.758334	3702140.7
1547.670829	3565335
1556.864590	10024770
1557.866761	8749735.4
1558.874039	3450172.5
1567.790787	7009847.9
1568.792825	5638905.6
1580.831263	4910447.6
1581.834721	4361080.8
1596.829400	4168708.1
1597.834319	4556310.1
1610.876656	8608770.1
1611.880840	8152995.6
1612.879255	4611171.4
1624.856523	3979955.3
1790.894240	6907411.7
1791.898608	7006007
1792.899108	3651914.7
1799.904171	4576183
1800.989618	3795662.8
1801.989817	3750497.9
1830.993826	8787833.1
1831.999935	9117053.7
1833.001045	4374302.7
2011.964392	5024849.9
2012.967423	5709863.1
2159.106303	3637871.4
2160.108603	4440902.2
