# Supplementary material for: FluTyper-an algorithm for automated typing and subtyping of the influenza virus from high resolution mass spectral data
Source: BMC Bioinformatics. 2010 May 19;11:266. doi: 10.1186/1471-2105-11-266 (PMC3098065; doi:10.1186/1471-2105-11-266)
Supplement: Additional file 5 — FluTyper output on the analysis of the mass spectrum of whole virus digest of type A influenza (H3N2) strain A/Brisbane/10/2007 shown in Figure3B. [file 1471-2105-11-266-S5.TAB]

FluSpec Version	0.96
Spectrum	Brisbane(H3N2)_WVD.asc
FluDat file	flupep_carb_031209_win.bin
Parameters:
Protein Type	All
Peak intensity cutoff	0.001
PPM tolerance	3
P_occur cutoff	0.6
Relaxed	0
Carboxylamido Cys	1
Oxidation Met	1
PyroGlu formation	0
PAM Cys	0
Missed cleavages	1
Peaks in spectrum:	823
Peaks after filtering:	823
Peaks after deisotoping:	505
Typing results:
Typing conclusion:	Signature peptides found for FluA
Bayes	FluA
	Signature	Bayes
FluA	8	1
FluB	0	5.75E-31
Flu A Signatures
Sequence	MH	Start-End	P(o)	ProtType	ActualMZ	DeltaMZ	DeltaPPM	DeltaNextPPM	NextContam	inTheshold
NFWR	622.309606	211-214	0.997326195	NP	622.30948	0.000126	0.202471606	52.004662	15.90366	*
MVLSAFDER	1067.519007	72-80	0.997297287	NP	1067.51781	0.001197	1.121292768	16.629211	-13.046138	*
HENR	555.263384	175-178	0.9969697	M1	555.26336	2.40E-05	0.043222733	>+/-100	>+/-100	*
TRPILSPLTK	1125.699021	48-57	0.979351044	M1	1125.69975	-0.000729	-0.647597195	19.958265	>+/-100	*
GILGFVFTLTVPSER	1635.910471	58-72	0.958456993	M1	1635.91146	-0.000989	-0.604555946	-57.803898	-1.64251	*
QMVQAMR	863.422606	211-217	0.939577043	M1	863.4218	0.000806	0.933495077	62.707417	3.641322	*
GWAFDDGNDVWMGR	1625.680153	357-370	0.91155237	NA	1625.68396	-0.003807	-2.341783578	>+/-100	79.798599	*
NPGNAEIEDLIFLAR	1671.870061	253-267	0.728104591	NP	1671.8686	0.001461	0.873872504	-6.718823	12.638542	*
MGVQMQR	849.406956	244-250	0.946428597	M1	849.40894	-0.001984	-2.335741839	-4.616162	34.898468
All Flu A matches
Sequence	MH	Start-End	P(o)	ProtType	ActualMZ	DeltaMZ	DeltaPPM	DeltaNextPPM	NextContam	inTheshold	isSignature
NFWR	622.309606	211-214	0.997326195	NP	622.30948	0.000126	0.202471606	52.004662	15.90366	*	*
MVLSAFDER	1067.519007	72-80	0.997297287	NP	1067.51781	0.001197	1.121292768	16.629211	-13.046138	*	*
HENR	555.263384	175-178	0.9969697	M1	555.26336	2.40E-05	0.043222733	>+/-100	>+/-100	*	*
TRPILSPLTK	1125.699021	48-57	0.979351044	M1	1125.69975	-0.000729	-0.647597195	19.958265	>+/-100	*	*
GILGFVFTLTVPSER	1635.910471	58-72	0.958456993	M1	1635.91146	-0.000989	-0.604555946	-57.803898	-1.64251	*	*
QMVQAMR	863.422606	211-217	0.939577043	M1	863.4218	0.000806	0.933495077	62.707417	3.641322	*	*
GWAFDDGNDVWMGR	1625.680153	357-370	0.91155237	NA	1625.68396	-0.003807	-2.341783578	>+/-100	79.798599	*	*
NPGNAEIEDLIFLAR	1671.870061	253-267	0.728104591	NP	1671.8686	0.001461	0.873872504	-6.718823	12.638542	*	*
RIWR	630.38344	124-127	0.773841977	NP	630.38295	0.00049	0.777305287	15.699968	-2.120931	*
GINDRNFWR	1177.586115	206-214	0.767379701	NP	1177.5858	0.000315	0.267496432	70.201233	-1.143016	*
ELVLYDKEEIR	1406.752563	113-123	0.703956366	NP	1406.75249	7.30E-05	0.051892568	-7.028244	7.992166	*
MGVQMQR	849.406956	244-250	0.946428597	M1	849.40894	-0.001984	-2.335741839	-4.616162	34.898468		*
ESRNPGNAEIEDLIFLAR	2044.045793	250-267	0.539869309	NP	2044.04362	0.002173	1.063088859	47.902546	-3.845315
TGGPIYKR	891.50467	98-105	0.527173936	NP	891.50393	0.00074	0.830058035	3.7891	3.7891
LLSFIR	748.471586	349-354	0.501945496	NP	748.47325	-0.001664	-2.223192345	>+/-100	-59.116474
MMEGAKPEEVSFR	1510.702862	453-465	0.446215153	NP	1510.70248	0.000382	0.252862496	84.011223	33.60886
M*MEGAKPEEVSFR	1526.697777	453-465	0.446215153	NP	1526.69429	0.003487	2.284019809	21.497379	-9.122303
GIGTMVMELIR	1219.653728	191-201	0.445783138	NP	1219.65439	-0.000662	-0.542776712	0.08363	-21.072374
GIGTM*VMELIR	1235.648643	191-201	0.445783138	NP	1235.64935	-0.000707	-0.572168795	-17.803604	-20.799603
QVIVDRGNR	1056.590867	401-409	0.428222358	NA	1056.58989	0.000977	0.924672864	>+/-100	-10.633255
WDLFVER	964.488693	104-111	0.426499575	HA	964.48934	-0.000647	-0.670821307	-30.733383	-4.17838
SGYWAIR	852.436255	389-395	0.378728926	NP	852.43589	0.000365	0.428184693	-13.931833	16.499767
SYEQMETDGDRQNATEIR	2142.935644	15-32	0.333333343	NP	2142.93464	0.001004	0.468516389	-11.8403	0.449384
QM*VTTTNPLIR	1289.6882	164-174	0.331306994	M1	1289.68741	0.00079	0.612551533	8.283398	-5.733944
QM*VTTTNPLIRHENR	1825.933743	164-178	0.307926834	M1	1825.92949	0.004253	2.329224662	21.398367	-8.735805
TNEKFHQIEK	1273.653527	430-439	0.298646033	HA	1273.654	-0.000473	-0.371372445	-21.856808	-3.336857
KWDLFVER	1092.583656	103-111	0.269642353	HA	1092.58277	0.000886	0.810922545	19.340395	-13.961402
SNNSFFSR	958.437718	169-176	0.243662551	HA	958.43797	-0.000252	-0.262927814	>+/-100	>+/-100
FHQIEKEFSEVEGR	1734.844575	434-447	0.243211791	HA	1734.84223	0.002345	1.35170793	10.361158	-10.557141
NFWRGENGR	1135.539165	211-219	0.221925139	NP	1135.5379	0.001265	1.114009493	-1.18534	5.326104
GKFQTAAQR	1006.542856	234-242	0.208000004	NP	1006.54232	0.000536	0.532516109	7.34395	-7.813875
QM*VATTNPLIKHENR	1767.91703	164-178	0.207317069	M1	1767.91767	-0.00064	-0.362007808	-32.531506	21.788918
YPALNVTMPNNEKFDK	1880.921102	189-204	0.200110942	HA	1880.92458	-0.003478	-1.849090621	42.527569	0.001063
STIMAAFTGNTEGR	1455.689656	429-442	0.195767194	NP	1455.6895	0.000156	0.107165711	-12.96018	-2.32261
RMGVQMQR	1005.508067	243-250	0.175595239	M1	1005.5095	-0.001433	-1.425148146	86.214127	-3.899521
QANNGEDATAGLTHIMIWHSNLNDATYQR	3241.507942	128-156	0.155737698	NP	3241.49853	0.009412	2.903595332	-11.315722	32.023369
RSNNSFFSR	1114.538829	168-176	0.155177191	HA	1114.53858	0.000249	0.22341084	-16.553932	-17.623432
ASAGQTSVQPTFSVQR	1663.839826	407-422	0.149802893	NP	1663.83833	0.001496	0.899125818	6.468171	-67.501694
DDLLENLQAYQKR	1605.823103	231-243	0.138138145	M1	1605.81863	0.004473	2.785495146	9.100006	-6.162572
NLPFEKSTIMAAFTGNTEGR	2184.075381	423-442	0.124338627	NP	2184.07153	0.003851	1.76322064	-33.78455	-9.976304
GFSFKYGNGVWIGR	1587.806665	374-387	0.098993286	NA	1587.81142	-0.004755	-2.994688122	55.766865	9.936348
DNLLENLQAYQKR	1604.839087	231-243	0.063063063	M1	1604.84149	-0.002403	-1.49734414	13.17266	-5.235416
SCLPACVYGLAVASGHDFER	2209.016478	280-299	0.044386424	NP	2209.01972	-0.003242	-1.467619311	>+/-100	78.694748
GVQIASNENMDNMGSGTLELR	2236.033257	368-388	0.029792747	NP	2236.02769	0.005567	2.489682943	>+/-100	-27.437874
AMVDQVRESR	1190.594632	243-252	0.027888447	NP	1190.59544	-0.000808	-0.67865202	-3.223599	-3.684713
AIGTHPSSSTGLKNDLLENLQAYQK	2685.384227	218-242	0.027355623	M1	2685.3763	0.007927	2.951914039	>+/-100	9.370726
SHRQMVTTTNPLIR	1653.885336	161-174	0.02431611	M1	1653.88363	0.001706	1.03151151	-48.754288	-33.264095
SHRQM*VTTTNPLIR	1669.880251	161-174	0.02431611	M1	1669.87601	0.004241	2.53970952	-71.903961	6.310033
SLVASSGTLEFNNESFNWTGVAQNGTSYACK	3339.522253	132-166	0.021611001	HA	3339.51677	0.005483	1.641854309	37.323002	-2.062571
YLEEHPSAGKDPK	1470.722326	84-96	0.02112676	NP	1470.72244	-0.000114	-0.077512926	-27.256674	-59.634644
IRFVQNALNGNGDPNNM*DR	2161.020324	77-95	0.020710059	M1	2161.01681	0.003514	1.626086379	-17.70969	3.167948
MMESAKPEEVSFRGR	1753.836001	453-467	0.014608234	NP	1753.84113	-0.005129	-2.924438202	-22.672586	12.413932
DTTSVTLAGNSSLCPIR	1791.89054	104-120	0.012962963	NA	1791.89373	-0.00319	-1.780239501	59.031509	6.631544
TPVTLAGNSSLCSISGWAIHTKDNSIR	2885.457417	106-132	0.012059369	NA	2885.45819	-0.000773	-0.267895062	-12.546018	2.26134
EFSNLERR	1050.532682	440-447	0.008904375	HA	1050.53355	-0.000868	-0.826246815	-16.902853	0.001904
AEIIRMMEGAKPEEVSFQGR	2278.13185	448-467	0.006640106	NP	2278.1378	-0.00595	-2.611782307	2.860677	7.791472
EKEVLVLWGVHHPPNIGNQR	2322.24656	201-220	0.005567929	HA	2322.25247	-0.00591	-2.544942928	-22.675457	-9.955015
SQQTVIPNIGYRPR	1628.886707	237-250	0.00475458	HA	1628.88817	-0.001463	-0.89815865	17.515644	17.51503
MMEGTKPEEVSFRGR	1753.836002	453-467	0.003984064	NP	1753.84113	-0.005128	-2.923868024	-22.673157	12.413362
TTVMAAFTGNTEGR	1455.689657	429-442	0.003968254	NP	1455.6895	0.000157	0.107852671	-12.960867	-2.323298
SCLPACVYGPAVSSGYDFEREGYSLVGIDPFK	3540.644995	280-311	0.003916449	NP	3540.64146	0.003535	0.998406656	3.55133	4.835842
YAFALSRGFGSGIINSNAPMGK	2258.13864	284-306	0.003782042	HA	2258.13494	0.0037	1.638520327	2.504275	-5.213586
EDVFAGKNTDLEALMEWLK	2209.084548	29-47	0.003597122	M1	2209.08048	0.004068	1.841490175	>+/-100	47.878654
SVEMNAPNYYYEECSCYPDSSEITCVCR	3483.357807	292-319	0.003341688	NA	3483.36325	-0.005443	-1.562570312	>+/-100	>+/-100
AMEQMAGSSEQAAEAMEVASQARR	2539.133384	188-211	0.00304878	M1	2539.13386	-0.000476	-0.1874655	30.489931	-35.653111
M*VIASTTAKAMEQMAGSSEQASEAMEVASQAR	3317.511642	179-210	0.00304878	M1	3317.52054	-0.008898	-2.68212356	26.870743	29.849482
M*VLASTTAKAM*EQMAGSSDQAAEAMEIASQAR	3317.511643	179-210	0.00304878	M1	3317.52054	-0.008897	-2.68182213	26.870441	29.84918
SVGTHPSSSTGLRDDLLENLQTYQK	2746.36422	218-242	0.003039514	M1	2746.36331	0.00091	0.331347275	-60.775623	10.389736
EIALSYSAGALANCMGLIYNR	2287.120933	114-134	0.003021148	M1	2287.11978	0.001153	0.50412751	18.769012	1.101822
EIALSYSAGALANCM*GLIYNR	2303.115848	114-134	0.003021148	M1	2303.11624	-0.000392	-0.170204175	-10.637763	-8.021307
DDLLENLQTYQRR	1663.839816	231-243	0.003003003	M1	1663.83833	0.001486	0.893115619	6.474181	-67.495682
VVEYRNWSKPQCK	1693.847878	87-99	0.002967359	NA	1693.85293	-0.005052	-2.982549376	>+/-100	12.479869
GFGSGIITSNASM*HECNTK	2026.895702	291-311	0.002665918	HA	2026.89338	0.002322	1.145595532	-13.06974	3.219702
LEEVSFRGR	1092.579633	459-467	0.002656043	NP	1092.58277	-0.003137	-2.871178355	23.022577	-10.279343
ASAGQISSQPTFSVQR	1663.839825	407-422	0.002628121	NP	1663.83833	0.001495	0.898524798	6.468772	-67.501091
GVQIASNENM*ETM*DSNTLELR	2384.070431	368-388	0.002590674	NP	2384.06529	0.005141	2.156400675	44.506237	-4.441983
SKAYSNCYPYDVQDYASLR	2300.028789	112-131	0.002536998	HA	2300.02296	0.005829	2.534322527	25.300552	5.5408
DYSIVSGYVCSGLVGDTPR	2044.964416	315-333	0.002402402	NA	2044.97016	-0.005744	-2.808842942	-15.710298	21.48546
TLDFHNSNVK	1174.585112	478-487	0.002345582	HA	1174.58639	-0.001278	-1.088042575	8.699242	8.699242
YPVLNVTM*PNNGKFDK	1852.926188	189-204	0.001941478	HA	1852.92658	-0.000392	-0.211557222	13.351854	-0.094445
EQLSSISSFERFEIFPK	2044.038582	132-148	0.001901975	HA	2044.04362	-0.005038	-2.464722353	51.430534	-0.317509
QVIVERGNMSGYSGIFSVEGK	2257.128135	401-421	0.00183711	NA	2257.13399	-0.005855	-2.593997532	-43.590347	1.253806
ASVGRM*ISGIGR	1219.657567	33-44	0.0013947	NP	1219.65439	0.003177	2.604836277	-3.063975	-24.219913
ALVRIGM*DPR	1143.63029	159-168	0.00136612	NP	1143.63187	-0.00158	-1.381563457	-57.926937	-4.117589
QANNGEDATAGLTHVM*IWHSNLNDATYQR	3243.487207	128-156	0.00136612	NP	3243.4902	-0.002993	-0.922771402	>+/-100	7.316508
QANNGEDATAGLSHLM*IWHSNLNDATYQR	3243.487206	128-156	0.00136612	NP	3243.4902	-0.002994	-0.923079712	>+/-100	7.316816
ADGKWMR	863.419234	106-112	0.001364256	NP	863.4218	-0.002566	-2.971896239	66.61306	-5.464321
SGATGAAVKGVGTM*VLELIR	1946.073926	182-201	0.001358696	NP	1946.0792	-0.005274	-2.710064421	-10.858272	14.990181
ASVGKM*IDGIGK	1191.640186	33-44	0.001351351	NP	1191.6376	0.002586	2.170122863	6.591755	0
FQTAAPRAM*VDQVR	1605.816589	236-249	0.001333333	NP	1605.81863	-0.002041	-1.271002816	13.156546	-2.106094
FQTPAQRAM*M*DQVR	1710.805039	236-249	0.001333333	NP	1710.81014	-0.005101	-2.981628341	29.402533	18.508831
MMEGSKPEEVSFR	1526.697776	453-465	0.001328021	NP	1526.69429	0.003486	2.283364799	21.498034	-9.121648
MMEGSKPEEVSFRGR	1739.820351	453-467	0.001328021	NP	1739.82387	-0.003519	-2.022618531	13.957763	-0.498902
NLPFGKTTIMAAFAGNAEGR	2066.048773	423-442	0.001322751	NP	2066.0442	0.004573	2.2134086	-16.62739	-1.952035
NLPFDKTTIMAAFTGNTEGR	2184.075382	423-442	0.001322751	NP	2184.07153	0.003852	1.7636785	-33.785007	-9.976762
NLPFERATVMAVFSGNNEGR	2209.081862	423-442	0.001322751	NP	2209.08048	0.001382	0.625599661	>+/-100	49.094604
NLPFERATIMAAFTGNNEGR	2209.081863	423-442	0.001322751	NP	2209.08048	0.001383	0.626052338	>+/-100	49.094151
LLQTSQIYSLIRPNENPAHK	2322.256447	312-331	0.001305483	NP	2322.25247	0.003977	1.712561425	-26.932858	-14.21247
LSTRGVQIASNENVEAM*DSSTLELR	2736.346863	364-388	0.001295337	NP	2736.34957	-0.002707	-0.989274188	>+/-100	-0.913627
GTQGVKGWAFDNGNDLWMGR	2209.024349	351-370	0.001204094	NA	2209.01972	0.004629	2.095499627	>+/-100	75.131355
LSAGGDIWMTR	1206.59357	114-124	0.001191185	NA	1206.59347	1.00E-04	0.082877956	12.102667	5.406957
LADSIGSWSKK	1191.636813	217-227	0.001164144	NA	1191.6376	-0.000787	-0.66043569	9.422334	2.83056
CHDGM*GWLTIGISGPDNGAVAVLK	2484.200994	209-232	0.001077586	NA	2484.20007	0.000924	0.371950718	-16.015209	20.02817
ICNSPHRILDGK	1409.731794	70-82	0.000995874	HA	1409.73185	-5.60E-05	-0.039723867	35.684093	-26.758282
HSNGTVTDRSPYR	1489.714221	169-181	0.000919118	NA	1489.71565	-0.001429	-0.959243464	-8.217012	25.44582
EPFISCSLLECR	1510.702862	144-155	0.000914077	NA	1510.70248	0.000382	0.252862496	84.011223	33.60886
SKAYSNCYPYDVPDYTSLR	2299.03354	112-131	0.000845666	HA	2299.02793	0.00561	2.440161742	7.875048	4.698061
GPDNGFFSRLNWLYK	1813.902021	168-182	0.000833449	HA	1813.89818	0.003841	2.117538924	-12.260309	-4.43519
TLDFHDSSVKNAYEK	1753.839146	478-492	0.000782167	HA	1753.84113	-0.001984	-1.131231311	-24.465755	10.6207
TIIERNITEIVYLTNTTIEK	2364.302061	62-81	0.000700771	NA	2364.30315	-0.001089	-0.460600833	-28.784393	-44.177521
QVIVDSDNRSGYSGIFSVESK	2287.120071	401-421	0.00061237	NA	2287.11978	0.000291	0.127234263	19.145912	1.478716
SNSKFQINR	1093.574881	392-400	0.000610874	NA	1093.57163	0.003251	2.972827669	40.027439	-10.278217
VMGGWSKPNSK	1190.598654	385-395	0.000609013	NA	1190.59544	0.003214	2.699489593	-6.601721	1.909963
VM*GGWSKPNSK	1206.593569	385-395	0.000609013	NA	1206.59347	9.90E-05	0.082049176	12.103496	5.407786
QYECNSPPNNQVM*LCEPKIIER	2735.258575	45-66	0.000608643	NA	2735.25323	0.005345	1.954115232	26.405182	1.641892
GWAFDDGDDVWM*GRTISENSR	2430.041514	357-377	0.000602773	NA	2430.0389	0.002614	1.075702945	>+/-100	29.452995
AFDDGNDVWMGRTISEK	1940.880703	359-375	0.00060241	NA	1940.87902	0.001683	0.867132873	>+/-100	2.427764
GSHGVKGWAFDDGDDVWMGR	2191.961414	351-370	0.000602047	NA	2191.96323	-0.001816	-0.828481051	45.664581	-4.095875
GNQGVKGWAFDNGNDVWMGR	2208.003947	351-370	0.000602047	NA	2208.00604	-0.002093	-0.947914074	63.239922	5.403523
EEGGHGVKGWAFDDGNDVWM*GR	2435.046935	349-370	0.000602047	NA	2435.03986	0.007075	2.905496586	75.54351	3.981853
DYSIVSSYVCSGLAGDTPR	2046.94368	315-333	0.000600601	NA	2046.93866	0.00502	2.45244281	67.498192	28.759462
TLLM*NEMGVPFHLGTR	1831.919339	163-178	0.000588928	NA	1831.92082	-0.001481	-0.808441055	-23.897886	-0.101533
TQESECVCINGTCTVVM*TDGSVSGK	2735.162697	231-255	0.000582751	NA	2735.15695	0.005747	2.101159131	61.459965	36.695805
SLVASSGTLEFTNEGFNWAGVAQDGTSYACK	3267.489892	132-166	0.000561325	HA	3267.49398	-0.004088	-1.251111716	15.806629	0.095486
SLVASSGTLEFNNESFNWTGVAQDGTSYACK	3340.506269	132-166	0.000561325	HA	3340.50349	0.002779	0.831910521	>+/-100	6.656775
EQLSSVSSFEKFEIFPK	2002.016784	132-148	0.000438917	HA	2002.0225	-0.005716	-2.855112767	7.617319	41.635513
TITNDQIEVTNATELVQSSSK	2278.140877	47-67	0.000438661	HA	2278.1378	0.003077	1.350664565	-1.101776	3.828999
SSAVNGTCYPGNVENLEELR	2209.018978	112-131	0.000422833	HA	2209.01972	-0.000742	-0.335895598	>+/-100	77.562935
TLDFHDSNVKNLYK	1693.854402	478-491	0.000391083	HA	1693.85293	0.001472	0.86902468	>+/-100	8.62825
TLDDHDANVNNLYNK	1745.808908	478-492	0.000391083	HA	1745.80608	0.002828	1.619882089	21.34598	8.37205
CDNACIGSIRNGTYDHDAYR	2357.998587	515-534	0.00039032	HA	2357.99245	0.006137	2.60263768	11.809167	28.498322
EIGNGCFEFYHKCNDECIESVK	2735.153441	503-524	0.00038956	HA	2735.15695	-0.003509	-1.28292455	64.844261	40.080017
IYHKCDNVCIGSIR	1734.841413	511-524	0.000389408	HA	1734.84223	-0.000817	-0.470936196	12.183823	-8.734516
M*NTQFEAFGREFLNLEPR	2215.060065	430-447	0.000387898	HA	2215.05603	0.004035	1.82162435	-13.38203	-5.07616
MNTQFTAVGKEFSHLER	1994.975273	430-446	0.000387747	HA	1994.97612	-0.000847	-0.424566486	-7.329916	-5.906339
M*NTQFETVGKEFNNLEK	2044.964433	430-446	0.000387747	HA	2044.97016	-0.005727	-2.800529862	-15.718611	21.477146
M*NTQILAFIACM*LIGTKGDK	2257.138912	Aug-27	0.000319489	HA	2257.13399	0.004922	2.180641478	-48.364769	-3.520829
YHANNSTEQVDTIMEKNVTVTR	2550.225284	36-57	0.000319285	HA	2550.21946	0.005824	2.283725025	-15.244927	3.578115
LPKNDNSMATLCLGHHAVPNGTLVK	2687.375603	21-46	0.000319285	HA	2687.37975	-0.004147	-1.543138814	27.116791	-16.495647
TELVQNSSTGR	1191.596406	59-69	0.000319081	HA	1191.59403	0.002376	1.993967694	43.332626	3.369429
LATGMRNVPGK	1143.63029	350-360	0.000312598	HA	1143.63187	-0.00158	-1.381563457	-57.926937	-4.117589
SDAPIGTCSSECITPNGSISNDKPFQNVNR	3265.48483	299-333	0.000289771	HA	3265.49399	-0.00916	-2.805088611	-5.384805	-13.521422
LLVLLCTFTATYADTICIGYHANNATDTVDTVLEK	3916.934707	17-51	0.000283849	HA	3916.92366	0.011047	2.820325582	-5.532898	>+/-100
SLVASSGTLEFINEDFNWTGVAQDGGSYSCK	3339.51102	132-166	0.000280662	HA	3339.51677	-0.00575	-1.721805997	40.686794	1.301089
ACAVSGEPSFFRNM*VWLTK	2216.062708	164-182	0.000278629	HA	2216.06133	0.001378	0.621823946	-23.20512	-5.262486
NLLWLTEKDGSYPNLSK	1978.028009	176-194	0.00027828	HA	1978.03324	-0.005231	-2.644546054	-25.666471	2.107149
NMVWLTKEGSDYPVAK	1837.915289	176-193	0.000278242	HA	1837.91716	-0.001871	-1.01800018	25.913599	7.354528
NSLYPNLSKSYANNK	1712.860205	184-200	0.000277546	HA	1712.864	-0.003795	-2.215587461	49.055958	5.971299
NGLYPNLSKSYTNNK	1712.860206	184-200	0.000277546	HA	1712.864	-0.003794	-2.215003643	49.055374	5.970715
RGSGNSFFSR	1114.53883	167-176	0.000277123	HA	1114.53858	0.00025	0.224308072	-16.554829	-17.624331
GSGNSFFSR	958.437719	168-176	0.000276855	HA	958.43797	-0.000251	-0.261884449	>+/-100	>+/-100
SDPICIGYHANNSTEQVDTIIEK	2604.224615	29-51	0.000159693	HA	2604.22953	-0.004915	-1.887314441	-26.649391	6.125048
LETGMRNVPEK	1273.656898	350-360	0.000156299	HA	1273.654	0.002898	2.275343225	-24.50346	-5.983558
LATGM*RNIPER	1273.668132	350-360	0.000156299	HA	1273.67021	-0.002078	-1.631505537	-33.323437	5.121428
EQLSSVTSFERFEIFPK	2044.038583	132-148	0.000146306	HA	2044.04362	-0.005037	-2.464233126	51.430046	-0.317998
SDAPIGKCNSECITPNGSIPNDNPFQNVNR	3315.511713	299-333	0.000144886	HA	3315.52073	-0.009017	-2.719633124	>+/-100	7.515582
SDAPIGECTSECITPNGSIPNDKPFQNVNR	3317.516131	299-333	0.000144886	HA	3317.52054	-0.004409	-1.329004582	25.517586	28.496319
SSIMRSDATIGTCSSECITPNGSIPNDKPFQNVNR	3853.790197	294-333	0.000144886	HA	3853.79393	-0.003733	-0.968655841	26.433458	-71.778946
SSIM*RSDAPIDSCNSECITPNGSISNDKPFQNVNR	3926.770188	294-333	0.000144886	HA	3926.77124	-0.001052	-0.26790458	6.206118	-97.442932
NCTLMDALLGDPHCDGFQNEK	2435.042444	83-103	0.000141683	HA	2435.03986	0.002584	1.061173594	77.38797	5.826182
STAYSNCYLYDVPDYASLR	2258.006991	112-131	0.000140944	HA	2258.00525	0.001741	0.771034523	10.623085	-12.729367
SKAYSDCYPYDVPDYTSLR	2300.017556	112-131	0.000140944	HA	2300.02296	-0.005404	-2.349541763	30.184553	-2.825196
ANSNCYPYDVPDYASLR	2004.875591	114-131	0.000140885	HA	2004.87305	0.002541	1.267411919	26.854534	-14.775979
LLIVPEWSYIM*EK	1636.865485	99-111	0.000140845	HA	1636.86966	-0.004175	-2.55060015	-18.152988	4.410259
FDKM*YIWGVHHPSTDSDQTSLYVQASGR	3241.500723	202-229	0.000140351	HA	3241.49853	0.002193	0.676538946	-9.088692	34.250492
SSIMRSDVPIGK	1289.688197	294-306	0.000139997	HA	1289.68741	0.000787	0.610225388	8.285724	-5.731618
FAPEIAKRPK	1156.683705	241-250	0.000139782	HA	1156.68413	-0.000425	-0.367429611	-62.921265	-81.744904
AIYHTGNAYVSVMSSHYSRR	2299.103634	221-240	0.000139548	HA	2299.10597	-0.002336	-1.01604712	20.138283	6.94662
TLYYTENAYVSVVSSHYSRK	2367.161517	221-240	0.000139548	HA	2367.16419	-0.002673	-1.129199238	-3.581505	25.735886
ITVSTQRCK	1092.583006	230-238	0.000139237	HA	1092.58277	0.000236	0.216001942	19.935328	-13.36649
TNNSFFSRLNWLTHLK	1978.029355	169-186	0.000139082	HA	1978.03324	-0.003885	-1.964072151	-26.34693	1.426672
GTDSGFFSRLNWLYK	1790.886037	168-182	0.000138908	HA	1790.8899	-0.003863	-2.15702819	7.107097	13.681496
YPALNVTMPHNGKFDK	1831.915958	189-204	0.000138677	HA	1831.92082	-0.004862	-2.65404484	-22.052322	1.744076
YPALNVTMPNNEKFSK	1852.926187	189-204	0.000138677	HA	1852.92658	-0.000393	-0.212096909	13.352394	-0.093906
YPM*LNVTM*PNNGK	1510.702854	189-201	0.000138639	HA	1510.70248	0.000374	0.247566946	84.016525	33.614155
All Flu B matches
Sequence	MH	Start-End	P(o)	ProtType	ActualMZ	DeltaMZ	DeltaPPM	DeltaNextPPM	NextContam	inTheshold	isSignature
NLYGDSNPQK	1135.537819	233-242	0.505500555	HA	1135.5379	-8.10E-05	-0.071331833	1.185341	6.511452
AMADRGLLR	1002.551311	261-269	0.107438013	NP	1002.54868	0.002631	2.62431147	-7.374186	0
AELAEKLHWWFGGK	1671.864189	22-35	0.041666668	M1	1671.8686	-0.004411	-2.63836524	3.512247	16.150833
APEETNSGTSGTTRPIIRPATLAPPSNK	2863.490827	17-44	0.03305785	NP	2863.49544	-0.004613	-1.610968167	-26.350704	6.258794
EM*QMVSAVNTAK	1324.62355	176-187	0.021276595	M1	1324.62646	-0.00291	-2.196845743	-15.599149	0
DNNKTATNPLTVEVPYICTK	2278.138367	193-213	0.020708447	HA	2278.1378	0.000567	0.248887491	0.587322	4.93078
LCPNCLNCTDLDVALGRPK	2216.062057	83-101	0.018846374	HA	2216.06133	0.000727	0.328059513	-2.12494	-4.968724
SGFFATM*AWAVPRDNK	1813.869017	180-197	0.01419214	HA	1813.86917	-0.000153	-0.084350075	-0.617465	-12.750093
AATSSEADVGRK	1191.596406	54-65	0.008264462	NP	1191.59403	0.002376	1.993967694	3.376143	3.369429
NPSPERATTSSEADAGR	1745.804895	48-64	0.008264462	NP	1745.80608	-0.001185	-0.678769546	2.294644	10.670723
NLYGDSDPQK	1136.521835	233-242	0.007150715	HA	1136.52263	-0.000795	-0.69950213	-11.472723	-15.616946
IVVDYMMQK	1126.563507	276-284	0.005424955	HA	1126.56508	-0.001573	-1.396279743	3.416585	-16.535242
TGFFATM*AWAVPR	1470.719835	180-192	0.004354926	HA	1470.72244	-0.002605	-1.771238358	1.693728	-57.941013
IVVDYMVQKSGR	1394.746039	276-287	0.002411091	HA	1394.74724	-0.001201	-0.86108792	-2.416928	2.758208
LCPNCFNCTDLDVALGRPK	2250.046407	83-101	0.002284409	HA	2250.04307	0.003337	1.483082721	-1.746186	8.486047
EAIIVLLMVVTSNADR	1743.967333	17-32	0.002155172	HA	1743.96589	0.001443	0.82742444	6.8046	-51.642021
FSPKITAPTMTLDCTNASNVQAVNR	2736.344363	43-68	0.002123142	NA	2736.34957	-0.005207	-1.902900147	0.913628	0
YDGDPWTDSDALDPSGVM*VSIK	2384.059841	387-408	0.001893939	NA	2384.06529	-0.005449	-2.285591768	0.556614	0
IIKEIFATGR	1147.683371	265-274	0.001883239	NA	1147.68336	1.10E-05	0.009584525	-15.47378	16.222244
EIFPAGRVEHTEECTCGFASNK	2539.134036	268-289	0.001883239	NA	2539.13386	0.000176	0.069314975	1.395751	-35.909882
GLTLLLPEPEWTYPR	1784.958141	73-88	0.001831502	NA	1784.95314	0.005001	2.801754224	26.317144	-0.360233
VWCVSGR	863.419234	303-309	0.001219512	HA	863.4218	-0.002566	-2.971896239	3.905403	-5.464321
GEDQITVWGFHSDNETQMKNLYGDSNPQK	3338.501853	214-242	0.001129944	HA	3338.49626	0.005593	1.675305157	9.814282	-5.620785
LSTHNVINAEGAPGGPYR	1852.930028	149-166	0.001092896	HA	1852.92658	0.003448	1.860840055	-2.072393	-2.166838
GSLPLVGEADCLHEKYGGLNK	2257.128136	315-335	0.000633714	HA	2257.13399	-0.005854	-2.593554493	-0.000443	1.253363
GSLPLIGEALCLHEK	1636.872705	315-329	0.000623053	HA	1636.86966	0.003045	1.860258073	6.045675	-0.000611
IVVDYMVQKSGNTGTITYQR	2273.159429	276-295	0.0006035	HA	2273.15541	0.004019	1.768026938	3.461702	0.00176
GKLCPNCLNCTDLDVALGRPM*CVGNTPSAK	3334.546923	81-110	0.000575705	HA	3334.55317	-0.006247	-1.873414422	-2.233587	-15.725974
LCPNCLNCTDMDVALGRPK	2234.018478	83-101	0.000571102	HA	2234.02233	-0.003852	-1.72424418	7.986953	-11.811451
TQM*KNLYGDSSPQK	1612.76354	229-242	0.000560853	HA	1612.76625	-0.00271	-1.680342703	0.00434	-6.135431
ASILHEVTPVTSGCFPIMHDR	2367.1584	111-131	0.000560853	HA	2367.16419	-0.00579	-2.44596468	-1.93143	27.052689
VSILHEVRPVTSGCFPM*MHDR	2484.194468	111-131	0.000560853	HA	2484.20007	-0.005602	-2.255051865	-6.100569	22.655231
VTSGCFPIM*HDRTK	1664.788325	120-133	0.00055991	HA	1664.78534	0.002985	1.793023958	14.574826	16.985342
LGTSESCPNATSKSGFFATM*AWAVPMDNNK	3235.449298	167-197	0.000548246	HA	3235.45782	-0.008522	-2.633939453	40.211109	-5.76056
IGTSGSCPNVNNGNGFFATM*AWAVPKNDNNK	3298.500421	167-197	0.000548246	HA	3298.50044	-1.90E-05	-0.005760193	-3.571926	21.895708
IGTSGSCPNITNGNGFFSTM*AWAVPKNDNNK	3315.515737	167-197	0.000548246	HA	3315.52073	-0.004993	-1.505947453	-1.213688	6.301885
IGTSGSCPNVTNGNGFFTTM*AWAVPKNDNNK	3315.515738	167-197	0.000548246	HA	3315.52073	-0.004992	-1.505645842	-1.213989	6.301584
GYENISLSTQNVIDAEK	1880.923604	143-159	0.000546448	HA	1880.92458	-0.000976	-0.518893745	-1.330198	-1.329134
LSTYNVINAENAPGGPYK	1907.949751	149-166	0.000546448	HA	1907.9489	0.000851	0.446028717	4.485443	1.776776
GYEHIKLSTHNVINAEK	1953.018842	143-159	0.000546448	HA	1953.02186	-0.003018	-1.545297604	10.823244	-10.058274
LGTSGSCPSATSK	1252.583793	167-179	0.000545554	HA	1252.58434	-0.000547	-0.436697141	6.525711	14.87166
SCPNATSKIGFFATM*AWAVPK	2300.120224	172-192	0.000544662	HA	2300.12602	-0.005796	-2.519861934	2.313792	-5.410152
SGFFTTMAWAVPR	1470.719834	180-192	0.000544366	HA	1470.72244	-0.002606	-1.771918296	1.694408	-57.940334
Subtype results:
Subtype conclusion:	H3N2
Average coverage	H1N1	H3N2	H5N1	P09
	0.117314495	0.116460629	0.093767926	0.093349591
	Signature	Indicator	Bayes
H1N1	0	0	7.65E-10
H3N2	1	1	0.999999999
H5N1	0	0	9.08E-22
P2009	0	0	2.53E-17
Flu H3N2 signature/indicator peptides
Sequence	MH	Start-End	P(o)	ProtType	ActualMZ	DeltaMZ	DeltaPPM	DeltaNextPPM	NextContam	inThreshold	isSignature
SGYWAIR	852.436255	389-395	0.70243901	NP	852.43589	0.000365	0.428184693	-5.256698	16.4997673	*	*
MMEGAKPEEVSFR	1510.702862	453-465	0.831658304	NP	1510.70248	0.000382	0.252862496	2.231412	33.60886002	*
GWAFDDGNDVWMGR	1625.680153	357-370	0.959789038	NA	1625.68396	-0.003807	-2.341783578	0	79.79859924		*
WDLFVER	964.488693	101-107	0.630253851	HA	964.48934	-0.000647	-0.670821307	-0.673932	-4.178379536		*
All flu H1N1 matches
Sequence	MH	Start-End	P(o)	ProtType	ActualMZ	DeltaMZ	DeltaPPM	DeltaNextPPM	NextContam	inThreshold	Indicator
HENR	555.263384	175-178	1	M1	555.26336	2.40E-05	0.043222733	52.544434	>+/-100	*
NFWR	622.309606	205-208	1	NP	622.30948	0.000126	0.202471606	-37.148712	15.90366	*
MVLSAFDER	1067.519007	66-74	1	NP	1067.51781	0.001197	1.121292768	-6.933835	-13.046138	*
TRPILSPLTK	1125.699021	48-57	1	M1	1125.69975	-0.000729	-0.647597195	19.958265	>+/-100	*
EITFHGAK	902.473044	106-113	0.979381442	M1	902.47147	0.001574	1.744099456	7.986942	3.734184	*
MVLSAFDERR	1223.620118	66-75	0.962765932	NP	1223.62129	-0.001172	-0.957812691	8.087478	5.325182	*
GILGFVFTLTVPSER	1635.910471	58-72	0.958762884	M1	1635.91146	-0.000989	-0.604555946	6.86529	-1.64251	*
QM*VTTTNPLIR	1289.6882	164-174	0.904255331	M1	1289.68741	0.00079	0.612551533	-2.616136	-5.733944	*
GINDRNFWR	1177.586115	200-208	0.888297856	NP	1177.5858	0.000315	0.267496432	1.728111	-1.143016	*
RIWR	630.38344	118-121	0.837696314	NP	630.38295	0.00049	0.777305287	15.698382	-2.120931	*
QM*VTTTNPLIRHENR	1825.933743	164-178	0.827956975	M1	1825.92949	0.004253	2.329224662	-5.805797	-8.735805	*
TGGPIYKR	891.50467	92-99	0.785340309	NP	891.50393	0.00074	0.830058035	3.7891	3.7891	*
MGVQMQR	849.406956	244-250	0.947916687	M1	849.40894	-0.001984	-2.335741839	-4.616162	34.898468
QMVQAMR	863.422606	211-217	0.947368443	M1	863.4218	0.000806	0.933495077	0	3.641322
ELVLYDKEEIR	1406.752563	107-117	0.657894731	NP	1406.75249	7.30E-05	0.051892568	0	7.992166
M*VLASTTAKAM*EQMAGSSEQAAEAMEVASQAR	3317.511643	179-210	0.652631581	M1	3317.52054	-0.008897	-2.68182213	0	29.84918
NDLLENLQAYQKR	1604.839087	231-243	0.53191489	M1	1604.84149	-0.002403	-1.49734414	0	-5.235416
NPGNAEIEDLIFLAR	1671.870061	247-261	0.260638297	NP	1671.8686	0.001461	0.873872504	5.918522	12.638542
ESRNPGNAEIEDLIFLAR	2044.045793	244-261	0.212765962	NP	2044.04362	0.002173	1.063088859	-3.527807	-3.845315
DDLLENLQAYQKR	1605.823103	231-243	0.170212761	M1	1605.81863	0.004473	2.785495146	0	-6.162572
RMGVQMQR	1005.508067	243-250	0.135416672	M1	1005.5095	-0.001433	-1.425148146	-5.229197	-3.899521
NFWRGENGR	1135.539165	205-213	0.106382981	NP	1135.5379	0.001265	1.114009493	-1.18534	5.326104
AIGTHPSSSTGLKNDLLENLQAYQK	2685.384227	218-242	0.096774191	M1	2685.3763	0.007927	2.951914039	0	9.370726
GKFQTAAQR	1006.542856	228-236	0.08510638	NP	1006.54232	0.000536	0.532516109	7.34395	-7.813875
SHRQMVTTTNPLIR	1653.885336	161-174	0.08510638	M1	1653.88363	0.001706	1.03151151	0	-33.264095
SHRQM*VTTTNPLIR	1669.880251	161-174	0.08510638	M1	1669.87601	0.004241	2.53970952	4.817112	6.310033
QANNGEDATAGLTHIMIWHSNLNDATYQR	3241.507942	122-150	0.068421051	NP	3241.49853	0.009412	2.903595332	0	32.023369
SCLPACVYGLAVASGHDFER	2209.016478	274-293	0.063829787	NP	2209.01972	-0.003242	-1.467619311	1.131725	78.694748
YLEEHPSAGKDPK	1470.722326	78-90	0.04278075	NP	1470.72244	-0.000114	-0.077512926	-4.754127	71.490044
LLSFIR	748.471586	343-348	0.031914894	NP	748.47325	-0.001664	-2.223192345	-15.007917	-59.116474
IRFVQNALNGNGDPNNM*DR	2161.020324	77-95	0.030927835	M1	2161.01681	0.003514	1.626086379	3.168411	3.167948
EKEVLVLWGVHHPPNIGNQR	2322.24656	196-215	0.020091848	HA	2322.25247	-0.00591	-2.544942928	-5.318557	-9.955015
DTTSVTLAGNSSLCPIR	1791.89054	79-95	0.019471489	NA	1791.89373	-0.00319	-1.780239501	-3.589505	6.631544
TPVTLAGNSSLCSISGWAIHTKDNSIR	2885.457417	81-107	0.018080669	NA	2885.45819	-0.000773	-0.267895062	-5.930776	2.26134
TTVMAAFTGNTEGR	1455.689657	423-436	0.015957447	NP	1455.6895	0.000157	0.107852671	-0.000687	-2.323298
YAFALSRGFGSGIINSNAPMGK	2258.13864	279-300	0.015826495	HA	2258.13494	0.0037	1.638520327	2.504275	-5.213586
GIGTMVMELIR	1219.653728	185-195	0.010638298	NP	1219.65439	-0.000662	-0.542776712	0.08363	-21.072374
GIGTM*VMELIR	1235.648643	185-195	0.010638298	NP	1235.64935	-0.000707	-0.572168795	-2.728122	-20.799603
STIMAAFTGNTEGR	1455.689656	423-436	0.010638298	NP	1455.6895	0.000156	0.107165711	-5.07938	-2.32261
SYEQMETDGDRQNATEIR	2142.935644	Sep-26	0.010638298	NP	2142.93464	0.001004	0.468516389	10.569613	0.449384
ASVGRM*ISGIGR	1219.657567	27-38	0.01058201	NP	1219.65439	0.003177	2.604836277	-3.063975	-24.219913
ASAGQISSQPTFSVQR	1663.839825	401-416	0.01058201	NP	1663.83833	0.001495	0.898524798	0.000601	-67.501091
GFGSGIITSNASM*HECNTK	2026.895702	286-304	0.01058201	HA	2026.89338	0.002322	1.145595532	-5.23806	3.219702
AMEQMAGSSEQAAEAMEVASQARR	2539.133384	188-211	0.010526316	M1	2539.13386	-0.000476	-0.1874655	1.652532	-35.653111
M*VIASTTAKAMEQMAGSSEQASEAMEVASQAR	3317.511642	179-210	0.010526316	M1	3317.52054	-0.008898	-2.68212356	0.000301	29.849482
TLDFHNSNVK	1174.585112	460-469	0.007380074	HA	1174.58639	-0.001278	-1.088042575	8.699242	8.699242
EQLSSISSFERFEIFPK	2044.038582	129-145	0.006197183	HA	2044.04362	-0.005038	-2.464722353	0.000489	-0.317509
AMVDQVRESR	1190.594632	237-246	0.005319149	NP	1190.59544	-0.000808	-0.67865202	-3.223599	5.288114
FQTPAQRAM*M*DQVR	1710.805039	230-243	0.005319149	NP	1710.81014	-0.005101	-2.981628341	29.402533	18.508831
SGATGAAVKGVGTM*VLELIR	1946.073926	176-195	0.005319149	NP	1946.0792	-0.005274	-2.710064421	-9.125552	14.990181
NLPFGKTTIMAAFAGNAEGR	2066.048773	417-436	0.005319149	NP	2066.0442	0.004573	2.2134086	-0.000484	-1.952035
NLPFDKATIMAAFSGHTEGR	2163.065151	417-436	0.005319149	NP	2163.06081	0.004341	2.006878392	1.775259	-4.037789
NLPFDKTTIMAAFTGNTEGR	2184.075382	417-436	0.005319149	NP	2184.07153	0.003852	1.7636785	-0.000458	-9.976762
NLPFERATVMAVFSGNNEGR	2209.081862	417-436	0.005319149	NP	2209.08048	0.001382	0.625599661	3.052399	49.094604
LLQTSQIYSLIRPNENPAHK	2322.256447	306-325	0.005319149	NP	2322.25247	0.003977	1.712561425	-9.576031	-14.21247
ALVRIGM*DPR	1143.63029	153-162	0.005291005	NP	1143.63187	-0.00158	-1.381563457	6.873725	-4.117589
MMEGAKPEEVSFR	1510.702862	447-459	0.005291005	NP	1510.70248	0.000382	0.252862496	2.231412	33.60886
M*MEGAKPEEVSFR	1526.697777	447-459	0.005291005	NP	1526.69429	0.003487	2.284019809	2.208034	-9.122303
MMEGAKPEEVSFRGR	1723.825437	447-461	0.005291005	NP	1723.82423	0.001207	0.700187397	-1.960175	-9.169142
M*MEGAKPEEVSFRGR	1739.820352	447-461	0.005291005	NP	1739.82387	-0.003518	-2.02204376	1.938131	-0.499477
LSTRGVQIASNENVEAM*DSSTLELR	2736.346863	358-382	0.005291005	NP	2736.34957	-0.002707	-0.989274188	-6.255055	-0.913627
TLDFHDSSVKNAYEK	1753.839146	460-474	0.002463054	HA	1753.84113	-0.001984	-1.131231311	0.12943	10.6207
EQLSSVSSFEKFEIFPK	2002.016784	129-145	0.001690141	HA	2002.0225	-0.005716	-2.855112767	-4.837622	41.635513
CHDGM*GWLTIGISGPDNGAVAVLK	2484.200994	184-207	0.001547988	NA	2484.20007	0.000924	0.371950718	-8.727554	20.02817
HSNGTVTDRSPYR	1489.714221	144-156	0.001402525	NA	1489.71565	-0.001429	-0.959243464	4.970081	25.44582
GFSFKYGNGVWIGR	1587.806665	348-361	0.001264223	NA	1587.81142	-0.004755	-2.994688122	-19.217705	9.936348
TLDFHDSNVKNLYK	1693.854402	460-473	0.001231527	HA	1693.85293	0.001472	0.86902468	-4.175683	8.62825
EIGNGCFEFYHKCNDECIESVK	2735.153441	485-506	0.001212121	HA	2735.15695	-0.003509	-1.28292455	2.982648	40.080017
MNTQFTAVGKEFSHLER	1994.975273	412-428	0.001204819	HA	1994.97612	-0.000847	-0.424566486	3.939397	-5.906339
NLLWLTEKDGSYPNLSK	1978.028009	173-189	0.001147447	HA	1978.03324	-0.005231	-2.644546054	0.004044	2.107149
NSLYPNLSKSYANNK	1712.860205	181-195	0.001138952	HA	1712.864	-0.003795	-2.215587461	0.006422	5.971299
NGLYPNLSKSYTNNK	1712.860206	181-195	0.001138952	HA	1712.864	-0.003794	-2.215003643	0.005838	5.970715
LLVLLCTFTATYADTICIGYHANNATDTVDTVLEK	3916.934707	14-48	0.000782473	HA	3916.92366	0.011047	2.820325582	-0.140416	>+/-100
AIYHTGNAYVSVMSSHYSRR	2299.103634	216-235	0.000581058	HA	2299.10597	-0.002336	-1.01604712	7.292842	6.94662
TLYYTENAYVSVVSSHYSRK	2367.161517	216-235	0.000581058	HA	2367.16419	-0.002673	-1.129199238	1.203551	25.735886
FAPEIAKRPK	1156.683705	236-245	0.000580383	HA	1156.68413	-0.000425	-0.367429611	0	-81.744904
EQLSSVTSFERFEIFPK	2044.038583	129-145	0.00056338	HA	2044.04362	-0.005037	-2.464233126	0	-0.317998
All flu H3N2 matches
Sequence	MH	Start-End	P(o)	ProtType	ActualMZ	DeltaMZ	DeltaPPM	DeltaNextPPM	NextContam	inThreshold	Indicator
SGYWAIR	852.436255	389-395	0.70243901	NP	852.43589	0.000365	0.428184693	-5.256698	16.499767	*	*
MMEGAKPEEVSFR	1510.702862	453-465	0.831658304	NP	1510.70248	0.000382	0.252862496	2.231412	33.60886	*	^
NFWR	622.309606	211-214	0.997487426	NP	622.30948	0.000126	0.202471606	-37.148712	15.90366	*
MVLSAFDER	1067.519007	72-80	0.997395814	NP	1067.51781	0.001197	1.121292768	-6.933835	-13.046138	*
HENR	555.263384	175-178	0.994413436	M1	555.26336	2.40E-05	0.043222733	52.544434	>+/-100	*
MVLSAFDERR	1223.620118	72-81	0.984375	NP	1223.62129	-0.001172	-0.957812691	8.087478	5.325182	*
TRPILSPLTK	1125.699021	48-57	0.972677589	M1	1125.69975	-0.000729	-0.647597195	19.958265	>+/-100	*
RIWR	630.38344	124-127	0.968668401	NP	630.38295	0.00049	0.777305287	15.698382	-2.120931	*
EITFHGAK	902.473044	106-113	0.967032969	M1	902.47147	0.001574	1.744099456	7.986942	3.734184	*
GILGFVFTLTVPSER	1635.910471	58-72	0.967032969	M1	1635.91146	-0.000989	-0.604555946	6.86529	-1.64251	*
LLSFIR	748.471586	349-354	0.91707319	NP	748.47325	-0.001664	-2.223192345	-15.007917	-59.116474	*
GINDRNFWR	1177.586115	206-214	0.874371886	NP	1177.5858	0.000315	0.267496432	1.728111	-1.143016	*
GIGTM*VMELIR	1235.648643	191-201	0.824120581	NP	1235.64935	-0.000707	-0.572168795	-2.728122	-20.799603	*
NPGNAEIEDLIFLAR	1671.870061	253-267	0.816625893	NP	1671.8686	0.001461	0.873872504	5.918522	12.638542	*
ESRNPGNAEIEDLIFLAR	2044.045793	250-267	0.748166263	NP	2044.04362	0.002173	1.063088859	-3.527318	-3.845315	*
MMEGAKPEEVSFRGR	1723.825437	453-467	0.653266311	NP	1723.82423	0.001207	0.700187397	-1.960175	-9.169142	*
GWAFDDGNDVWMGR	1625.680153	357-370	0.959789038	NA	1625.68396	-0.003807	-2.341783578	0	79.798599		*
WDLFVER	964.488693	101-107	0.630253851	HA	964.48934	-0.000647	-0.670821307	-0.673932	-4.17838		*
MGVQMQR	849.406956	244-250	0.972067058	M1	849.40894	-0.001984	-2.335741839	-4.616162	34.898468
ELVLYDKEEIR	1406.752563	113-123	0.934895814	NP	1406.75249	7.30E-05	0.051892568	0	7.992166
QMVQAMR	863.422606	211-217	0.927374303	M1	863.4218	0.000806	0.933495077	0	3.641322
M*MEGAKPEEVSFR	1526.697777	453-465	0.831658304	NP	1526.69429	0.003487	2.284019809	2.208034	-9.122303
GIGTMVMELIR	1219.653728	191-201	0.824120581	NP	1219.65439	-0.000662	-0.542776712	0.08363	-21.072374
M*MEGAKPEEVSFRGR	1739.820352	453-467	0.653266311	NP	1739.82387	-0.003518	-2.02204376	1.938131	-0.499477
SYEQMETDGDRQNATEIR	2142.935644	15-32	0.631578922	NP	2142.93464	0.001004	0.468516389	10.569613	0.449384
TNEKFHQIEK	1273.653527	405-414	0.544812977	HA	1273.654	-0.000473	-0.371372445	11.467011	-3.336857
TGGPIYKR	891.50467	98-105	0.515625	NP	891.50393	0.00074	0.830058035	0	3.7891
QVIVDRGNR	1056.590867	401-409	0.458445042	NA	1056.58989	0.000977	0.924672864	-13.527469	-10.633255
FHQIEKEFSEVEGR	1734.844575	409-422	0.444050998	HA	1734.84223	0.002345	1.35170793	-2.455551	-10.557141
KWDLFVER	1092.583656	100-107	0.398460269	HA	1092.58277	0.000886	0.810922545	6.172525	-13.961402
QM*VATTNPLIKHENR	1767.91703	164-178	0.368715078	M1	1767.91767	-0.00064	-0.362007808	-4.083902	21.788918
STIMAAFTGNTEGR	1455.689656	429-442	0.368421048	NP	1455.6895	0.000156	0.107165711	0.000687	-2.32261
SNNSFFSR	958.437718	160-167	0.357229888	HA	958.43797	-0.000252	-0.262927814	22.382257	>+/-100
ASAGQTSVQPTFSVQR	1663.839826	407-422	0.293233097	NP	1663.83833	0.001496	0.899125818	6.468171	-67.501694
YPALNVTMPNNEKFDK	1880.921102	178-193	0.292579085	HA	1880.92458	-0.003478	-1.849090621	-0.6332	0.001063
NLPFEKSTIMAAFTGNTEGR	2184.075381	423-442	0.243107766	NP	2184.07153	0.003851	1.76322064	-9.976304	-9.976304
RSNNSFFSR	1114.538829	159-167	0.227799222	HA	1114.53858	0.000249	0.22341084	12.490368	-17.623432
QANNGEDATAGLTHIMIWHSNLNDATYQR	3241.507942	128-156	0.214099214	NP	3241.49853	0.009412	2.903595332	0	32.023369
RMGVQMQR	1005.508067	243-250	0.206703916	M1	1005.5095	-0.001433	-1.425148146	-5.229197	-3.899521
M*VLASTTAKAM*EQMAGSSEQAAEAMEVASQAR	3317.511643	179-210	0.122905031	M1	3317.52054	-0.008897	-2.68182213	0	29.84918
NFWRGENGR	1135.539165	211-219	0.118090451	NP	1135.5379	0.001265	1.114009493	-1.18534	5.326104
GKFQTAAQR	1006.542856	234-242	0.115577892	NP	1006.54232	0.000536	0.532516109	7.34395	-7.813875
DDLLENLQAYQKR	1605.823103	231-243	0.089887641	M1	1605.81863	0.004473	2.785495146	0	-6.162572
QM*VTTTNPLIR	1289.6882	164-174	0.078212291	M1	1289.68741	0.00079	0.612551533	-2.616136	-5.733944
SHRQMVTTTNPLIR	1653.885336	161-174	0.078212291	M1	1653.88363	0.001706	1.03151151	0	-33.264095
SHRQM*VTTTNPLIR	1669.880251	161-174	0.078212291	M1	1669.87601	0.004241	2.53970952	4.817112	6.310033
QM*VTTTNPLIRHENR	1825.933743	164-178	0.078212291	M1	1825.92949	0.004253	2.329224662	-5.805797	-8.735805
GVQIASNENMDNMGSGTLELR	2236.033257	368-388	0.060975611	NP	2236.02769	0.005567	2.489682943	-2.629657	-27.437874
AMVDQVRESR	1190.594632	243-252	0.045226131	NP	1190.59544	-0.000808	-0.67865202	-3.223599	-3.684713
SLVASSGTLEFNNESFNWTGVAQNGTSYACK	3339.522253	127-157	0.03167421	HA	3339.51677	0.005483	1.641854309	5.600502	-2.062571
MMESAKPEEVSFRGR	1753.836001	453-467	0.027638191	NP	1753.84113	-0.005129	-2.924438202	0.00114	12.413932
NDLLENLQAYQKR	1604.839087	231-243	0.016853932	M1	1604.84149	-0.002403	-1.49734414	0	-5.235416
YLEEHPSAGKDPK	1470.722326	84-96	0.01305483	NP	1470.72244	-0.000114	-0.077512926	-4.754127	-59.634644
IRFVQNALNGNGDPNNM*DR	2161.020324	77-95	0.011049724	M1	2161.01681	0.003514	1.626086379	3.168411	3.167948
DYSIASSYVCSGLVGDTPR	2046.94368	315-333	0.010526316	NA	2046.93866	0.00502	2.45244281	6.875617	28.759462
MMEGTKPEEVSFRGR	1753.836002	453-467	0.007537689	NP	1753.84113	-0.005128	-2.923868024	0.00057	12.413362
GWAFDDGNDVWM*GRTISEDSR	2430.041514	357-377	0.007265522	NA	2430.0389	0.002614	1.075702945	34.150856	29.452995
SQQTVIPNIGYRPR	1628.886707	226-239	0.006931702	HA	1628.88817	-0.001463	-0.89815865	2.075037	17.51503
EDVFAGKNTDLEALMEWLK	2209.084548	29-47	0.006622517	M1	2209.08048	0.004068	1.841490175	1.836507	47.878654
DDLLENLQTYQRR	1663.839816	231-243	0.005617978	M1	1663.83833	0.001486	0.893115619	6.474181	-67.495682
EIALSYSAGALANCMGLIYNR	2287.120933	114-134	0.005617978	M1	2287.11978	0.001153	0.50412751	3.954754	1.101822
EIALSYSAGALANCM*GLIYNR	2303.115848	114-134	0.005617978	M1	2303.11624	-0.000392	-0.170204175	6.551559	21.532135
AIGTHPSSSTGLKNDLLENLQAYQK	2685.384227	218-242	0.005617978	M1	2685.3763	0.007927	2.951914039	0	9.370726
SVGTHPSSSTGLRDDLLENLQTYQK	2746.36422	218-242	0.005617978	M1	2746.36331	0.00091	0.331347275	-13.906021	10.389736
LEEVSFRGR	1092.579633	459-467	0.005025126	NP	1092.58277	-0.003137	-2.871178355	-6.607299	-10.279343
SKAYSNCYPYDVQDYASLR	2300.028789	108-126	0.003746098	HA	2300.02296	0.005829	2.534322527	-0.231301	5.5408
YPVLNVTM*PNNGKFDK	1852.926188	178-193	0.002838605	HA	1852.92658	-0.000392	-0.211557222	0	-0.094445
DYSIVSGYVCSGLVGDTPR	2044.964416	315-333	0.002631579	NA	2044.97016	-0.005744	-2.808842942	-1.21518	21.48546
QANNGEDATAGLTHVM*IWHSNLNDATYQR	3243.487207	128-156	0.002610966	NP	3243.4902	-0.002993	-0.922771402	-17.035368	7.316508
QANNGEDATAGLSHLM*IWHSNLNDATYQR	3243.487206	128-156	0.002610966	NP	3243.4902	-0.002994	-0.923079712	-17.035061	7.316816
ADGKWMR	863.419234	106-112	0.002604167	NP	863.4218	-0.002566	-2.971896239	3.905403	-5.464321
ASVGKM*IDGIGK	1191.640186	33-44	0.002604167	NP	1191.6376	0.002586	2.170122863	6.591755	0
MMEGSKPEEVSFR	1526.697776	453-465	0.002512563	NP	1526.69429	0.003486	2.283364799	2.208689	-9.121648
FQTAAPRAM*VDQVR	1605.816589	236-249	0.002512563	NP	1605.81863	-0.002041	-1.271002816	4.056503	-2.106094
MMEGSKPEEVSFRGR	1739.820351	453-467	0.002512563	NP	1739.82387	-0.003519	-2.022618531	1.938706	-0.498902
SCLPACVYGLAVASGHDFER	2209.016478	280-299	0.002444988	NP	2209.01972	-0.003242	-1.467619311	1.131725	78.694748
SCLPACVYGPAVSSGYDFEKEGYSLVGIDPFR	3540.644995	280-311	0.002444988	NP	3540.64146	0.003535	0.998406656	3.55133	4.835842
QVIVERGNMSGYSGIFSVEGK	2257.128135	401-421	0.002016129	NA	2257.13399	-0.005855	-2.593997532	1.251147	1.253806
ICNSPHRILDGK	1409.731794	68-79	0.001476482	HA	1409.73185	-5.60E-05	-0.039723867	-7.974566	-26.758282
LSAGGDIWMTR	1206.59357	114-124	0.001299545	NA	1206.59347	1.00E-04	0.082877956	-3.33418	5.406957
LADSIGSWSKK	1191.636813	217-227	0.001271456	NA	1191.6376	-0.000787	-0.66043569	9.422334	2.83056
SKAYSNCYPYDVPDYTSLR	2299.03354	108-126	0.001248699	HA	2299.02793	0.00561	2.440161742	-0.239231	4.698061
GPDNGFFSRLNWLYK	1813.902021	159-173	0.001221001	HA	1813.89818	0.003841	2.117538924	-0.660455	-4.43519
SLVASSGTLEFTNEGFNWAGVAQDGTSYACK	3267.489892	127-157	0.000822707	HA	3267.49398	-0.004088	-1.251111716	0.001836	0.095486
SLVASSGTLEFNNESFNWTGVAQDGTSYACK	3340.506269	127-157	0.000822707	HA	3340.50349	0.002779	0.831910521	5.598852	6.656775
TIIERNITEIVYLTNTTIEK	2364.302061	62-81	0.000775194	NA	2364.30315	-0.001089	-0.460600833	-13.592172	-44.177521
CDNACIGSIRNGTYDHDAYR	2357.998587	490-509	0.000708717	HA	2357.99245	0.006137	2.60263768	2.575913	28.498322
IYHKCDNVCIGSIR	1734.841413	486-499	0.000708215	HA	1734.84223	-0.000817	-0.470936196	-0.632911	-8.734516
QVIVDSDNRSGYSGIFSVESK	2287.120071	401-421	0.000672043	NA	2287.11978	0.000291	0.127234263	4.331648	1.478716
SNSKFQINR	1093.574881	392-400	0.000670241	NA	1093.57163	0.003251	2.972827669	4.902271	-10.278217
VMGGWSKPNSK	1190.598654	385-395	0.000668003	NA	1190.59544	0.003214	2.699489593	0.00168	1.909963
VM*GGWSKPNSK	1206.593569	385-395	0.000668003	NA	1206.59347	9.90E-05	0.082049176	-3.333351	5.407786
QYECNSPPNNQVM*LCEPKIIER	2735.258575	45-66	0.000666223	NA	2735.25323	0.005345	1.954115232	14.454941	1.641892
AFDDGNDVWMGRTISEK	1940.880703	359-375	0.000660066	NA	1940.87902	0.001683	0.867132873	-5.434131	2.427764
GSHGVKGWAFDDGDDVWMGR	2191.961414	351-370	0.000659631	NA	2191.96323	-0.001816	-0.828481051	4.213578	-4.095875
GNQGVKGWAFDNGNDVWMGR	2208.003947	351-370	0.000659631	NA	2208.00604	-0.002093	-0.947914074	-17.383121	5.403523
EEGGHGVKGWAFDDGNDVWM*GR	2435.046935	349-370	0.000659631	NA	2435.03986	0.007075	2.905496586	0.758096	3.981853
TITNDQIEVTNATELVQSSSK	2278.140877	45-65	0.000652599	HA	2278.1378	0.003077	1.350664565	-0.514455	3.828999
TLLM*NEMGVPFHLGTR	1831.919339	163-178	0.000643915	NA	1831.92082	-0.001481	-0.808441055	1.540461	-0.101533
LPKNDNSMATLCLGHHAVPNGTLVK	2687.375603	19-44	0.000642674	HA	2687.37975	-0.004147	-1.543138814	-1.755616	-16.495647
TELVQNSSTGR	1191.596406	57-67	0.000642261	HA	1191.59403	0.002376	1.993967694	3.376143	3.369429
TQESECVCINGTCTVVM*TDGSVSGK	2735.162697	231-255	0.000636537	NA	2735.15695	0.005747	2.101159131	-0.401439	36.695805
LATGMRNVPGK	1143.63029	333-343	0.000459242	HA	1143.63187	-0.00158	-1.381563457	6.873725	-4.117589
SDAPIGTCSSECITPNGSISNDKPFQNVNR	3265.48483	287-316	0.000424538	HA	3265.49399	-0.00916	-2.805088611	-0.00245	-13.521422
SLVASSGTLEFINEDFNWTGVAQDGGSYSCK	3339.51102	127-157	0.000411353	HA	3339.51677	-0.00575	-1.721805997	3.363666	1.301089
GSGNSFFSR	958.437719	159-167	0.000406421	HA	958.43797	-0.000251	-0.261884449	-0.001043	>+/-100
RGSGNSFFSR	1114.53883	158-167	0.000406421	HA	1114.53858	0.00025	0.224308072	-0.000897	-17.624331
LETGMRNVPEK	1273.656898	333-343	0.000229621	HA	1273.654	0.002898	2.275343225	-2.64671	-5.983558
LATGM*RNIPER	1273.668132	333-343	0.000229621	HA	1273.67021	-0.002078	-1.631505537	11.43312	5.121428
SDAPIGKCNSECITPNGSIPNDNPFQNVNR	3315.511713	287-316	0.000212269	HA	3315.52073	-0.009017	-2.719633124	0	7.515582
SDAPIGECTSECITPNGSIPNDKPFQNVNR	3317.516131	287-316	0.000212269	HA	3317.52054	-0.004409	-1.329004582	1.206927	28.496319
SSIMRSDATIGTCSSECITPNGSIPNDKPFQNVNR	3853.790197	282-316	0.000212269	HA	3853.79393	-0.003733	-0.968655841	-8.565853	-71.778946
SSIM*RSDAPIDSCNSECITPNGSISNDKPFQNVNR	3926.770188	282-316	0.000212269	HA	3926.77124	-0.001052	-0.26790458	0.859994	-97.442932
NCTLMDALLGDPHCDGFQNEK	2435.042444	80-100	0.000209908	HA	2435.03986	0.002584	1.061173594	2.602419	5.826182
STAYSNCYLYDVPDYASLR	2258.006991	108-126	0.000208117	HA	2258.00525	0.001741	0.771034523	10.623085	-12.729367
SKAYSDCYPYDVPDYTSLR	2300.017556	108-126	0.000208117	HA	2300.02296	-0.005404	-2.349541763	4.652573	-2.825196
ANSNCYPYDVPDYASLR	2004.875591	110-126	0.000207987	HA	2004.87305	0.002541	1.267411919	-0.263857	-14.775979
SSIMRSDVPIGK	1289.688197	282-293	0.000203874	HA	1289.68741	0.000787	0.610225388	0.002326	-5.731618
FDKM*YIWGVHHPSTDSDQTSLYVQASGR	3241.500723	191-218	0.000203874	HA	3241.49853	0.002193	0.676538946	2.227055	34.250492
GTDSGFFSRLNWLYK	1790.886037	159-173	0.0002035	HA	1790.8899	-0.003863	-2.15702819	-6.63638	13.681496
TNNSFFSRLNWLTHLK	1978.029355	160-175	0.0002035	HA	1978.03324	-0.003885	-1.964072151	0	1.426672
YPALNVTMPHNGKFDK	1831.915958	178-193	0.000202757	HA	1831.92082	-0.004862	-2.65404484	3.386072	1.744076
YPALNVTMPNNEKFSK	1852.926187	178-193	0.000202757	HA	1852.92658	-0.000393	-0.212096909	0.00054	-0.093906
YPM*LNVTM*PNNGK	1510.702854	178-190	0.000202716	HA	1510.70248	0.000374	0.247566946	0.005296	33.614155
ITVSTQRCK	1092.583006	219-227	0.000202552	HA	1092.58277	0.000236	0.216001942	0.59492	-13.36649
All flu H5N1 matches
Sequence	MH	Start-End	P(o)	ProtType	ActualMZ	DeltaMZ	DeltaPPM	DeltaNextPPM	NextContam	inThreshold	Indicator
HENR	555.263384	175-178	1	M1	555.26336	2.40E-05	0.043222733	52.544434	>+/-100	*
MVLSAFDER	1067.519007	66-74	1	NP	1067.51781	0.001197	1.121292768	-6.933835	-13.046138	*
TRPILSPLTK	1125.699021	48-57	1	M1	1125.69975	-0.000729	-0.647597195	19.958265	>+/-100	*
NPGNAEIEDLIFLAR	1671.870061	247-261	0.989247322	NP	1671.8686	0.001461	0.873872504	5.918522	12.638542	*
NFWR	622.309606	205-208	0.988505721	NP	622.30948	0.000126	0.202471606	-37.148712	15.90366	*
GILGFVFTLTVPSER	1635.910471	58-72	0.894736826	M1	1635.91146	-0.000989	-0.604555946	6.86529	-1.64251	*
GKFQTAAQR	1006.542856	228-236	0.831460655	NP	1006.54232	0.000536	0.532516109	7.34395	-7.813875	*
EITFHGAK	902.473044	106-113	0.694444418	M1	902.47147	0.001574	1.744099456	7.986942	3.734184	*
QMVQAMR	863.422606	211-217	0.972972989	M1	863.4218	0.000806	0.933495077	0	3.641322
NFWRGENGR	1135.539165	205-213	0.942528725	NP	1135.5379	0.001265	1.114009493	-1.18534	5.326104
MGVQMQR	849.406956	244-250	0.853658557	M1	849.40894	-0.001984	-2.335741839	-4.616162	34.898468
QANNGEDATAGLTHLMIWHSNLNDATYQR	3241.507942	122-150	0.835294128	NP	3241.49853	0.009412	2.903595332	5.164572	32.023369
ATIM*AAFTGNTEGR	1455.689657	423-436	0.741573036	NP	1455.6895	0.000157	0.107852671	0	-2.323298
DNLLENLQAYQKR	1604.839087	231-243	0.48780489	M1	1604.84149	-0.002403	-1.49734414	0	-5.235416
DDLIENLQAYQKR	1605.823103	231-243	0.317073166	M1	1605.81863	0.004473	2.785495146	0	-6.162572
GFSFKYGNGVWIGR	1587.806665	361-374	0.248618782	NA	1587.81142	-0.004755	-2.994688122	-14.554039	9.936348
M*VLASTTAKAM*EQMAGSSEQAAEAMEVASQAR	3317.511643	179-210	0.22857143	M1	3317.52054	-0.008897	-2.68182213	0	29.84918
RMGVQMQR	1005.508067	243-250	0.121951222	M1	1005.5095	-0.001433	-1.425148146	-5.229197	-3.899521
SHRQM*ATITNPLIR	1653.885336	161-174	0.057142857	M1	1653.88363	0.001706	1.03151151	0	-33.264095
ESRNPGNAEIEDLIFLAR	2044.045793	244-261	0.053763442	NP	2044.04362	0.002173	1.063088859	-3.527318	-3.845315
IRFVQNALNGNGDPNNM*DR	2161.020324	77-95	0.052631579	M1	2161.01681	0.003514	1.626086379	3.168411	-22.292248
GINDRNFWR	1177.586115	200-208	0.034482758	NP	1177.5858	0.000315	0.267496432	1.728111	-1.143016
RIWR	630.38344	118-121	0.023529412	NP	630.38295	0.00049	0.777305287	15.698382	-2.120931
STIMAAFTGNTEGR	1455.689656	423-436	0.02247191	NP	1455.6895	0.000156	0.107165711	0.000687	-2.32261
GVQIASNENM*ETM*DSNTLELR	2384.070431	362-382	0.021276595	NP	2384.06529	0.005141	2.156400675	-3.885372	-4.441983
ASVGRM*ISGIGR	1219.657567	27-38	0.013157895	NP	1219.65439	0.003177	2.604836277	-3.063975	-24.219913
GIGTMVMELIR	1219.653728	185-195	0.011627907	NP	1219.65439	-0.000662	-0.542776712	0.08363	-21.072374
GIGTM*VMELIR	1235.648643	185-195	0.011627907	NP	1235.64935	-0.000707	-0.572168795	-5.984711	-20.799603
KTGGPIYR	891.50467	91-98	0.011494253	NP	891.50393	0.00074	0.830058035	0	3.7891
YLEEHPSAGKDPK	1470.722326	78-90	0.011494253	NP	1470.72244	-0.000114	-0.077512926	-4.754127	71.490044
YHANNSTEQVDTIMEKNVTVTR	2550.225284	26-47	0.006535948	HA	2550.21946	0.005824	2.283725025	-6.891548	3.578115
EFNSLERR	1050.532682	423-430	0.004201681	HA	1050.53355	-0.000868	-0.826246815	0	0.001904
All flu H1N1 P2009 matches
Sequence	MH	Start-End	P(o)	ProtType	ActualMZ	DeltaMZ	DeltaPPM	DeltaNextPPM	NextContam	inThreshold	Indicator
HENR	555.263384	175-178	1	M1	555.26336	2.40E-05	0.043222733	52.544434	>+/-100	*
NFWR	622.309606	220-223	1	NP	622.30948	0.000126	0.202471606	-37.148712	15.90366	*
TRPILSPLTK	1125.699021	48-57	1	M1	1125.69975	-0.000729	-0.647597195	19.958265	>+/-100	*
MVLSAFDER	1067.519007	81-89	0.987654328	NP	1067.51781	0.001197	1.121292768	-6.933835	-13.046138	*
MVLSAFDERR	1223.620118	81-90	0.987654328	NP	1223.62129	-0.001172	-0.957812691	8.087478	5.325182	*
EITFHGAK	902.473044	106-113	0.984126985	M1	902.47147	0.001574	1.744099456	7.986942	3.734184	*
GILGFVFTLTVPSER	1635.910471	58-72	0.983050823	M1	1635.91146	-0.000989	-0.604555946	6.86529	-1.64251	*
GINDRNFWR	1177.586115	215-223	0.972602725	NP	1177.5858	0.000315	0.267496432	1.728111	-1.143016	*
YLEEHPSAGKDPK	1470.722326	93-105	0.962499976	NP	1470.72244	-0.000114	-0.077512926	-4.754127	71.490044	*
NPGNAEIEDLIFLAR	1671.870061	262-276	0.958904088	NP	1671.8686	0.001461	0.873872504	5.918522	12.638542	*
ESRNPGNAEIEDLIFLAR	2044.045793	259-276	0.931506872	NP	2044.04362	0.002173	1.063088859	-3.527318	-3.845315	*
MGVQMQR	849.406956	244-250	1	M1	849.40894	-0.001984	-2.335741839	-4.616162	34.898468
SCLPACVYGLAVASGHDFER	2209.016478	289-308	0.971830964	NP	2209.01972	-0.003242	-1.467619311	1.131725	78.694748
QANNGEDATAGLTHIMIWHSNLNDATYQR	3241.507942	137-165	0.935064912	NP	3241.49853	0.009412	2.903595332	0	32.023369
DDLLENLQAYQKR	1605.823103	231-243	0.507936537	M1	1605.81863	0.004473	2.785495146	0	-6.162572
RMGVQMQR	1005.508067	243-250	0.476190478	M1	1005.5095	-0.001433	-1.425148146	-5.229197	-3.899521
GFSFKYGNGVWIGR	1587.806665	348-361	0.358208954	NA	1587.81142	-0.004755	-2.994688122	-14.554039	9.936348
GKNTDLEALM*EWLK	1663.835985	34-47	0.050000001	M1	1663.83833	-0.002345	-1.409391741	2.308521	-65.193321
GKFQTAAQR	1006.542856	243-251	0.027777778	NP	1006.54232	0.000536	0.532516109	7.34395	-7.813875
NFWRGENGR	1135.539165	220-228	0.02739726	NP	1135.5379	0.001265	1.114009493	-1.18534	5.326104
SVEMNAPNYYYEECSCYPDSSEITCVCR	3483.357807	266-293	0.019900497	NA	3483.36325	-0.005443	-1.562570312	57.49194	>+/-100
FVQNALNGNGDPNNM*DRAVELYK	2595.225617	79-101	0.016393442	M1	2595.22495	0.000667	0.257010476	1.299309	-8.480187
SHRQM*AITTNPLIR	1653.885336	161-174	0.015625	M1	1653.88363	0.001706	1.03151151	0	-33.264095
TGGPIYKR	891.50467	107-114	0.012987013	NP	891.50393	0.00074	0.830058035	0	3.7891
GITAACPHAGAK	1153.578256	148-159	0.011029412	HA	1153.57573	0.002526	2.189713197	-0.47591	-4.089883
EPFISCSLLECR	1510.702862	119-130	0.005813953	NA	1510.70248	0.000382	0.252862496	0	33.60886
NERTLDYHDSNVK	1590.750665	448-460	0.004830918	HA	1590.7501	0.000565	0.355178353	11.710195	2.737072
VDDGFLDIWTYNAELLVLLENEK	2709.365782	428-450	0.004830918	HA	2709.37371	-0.007928	-2.926137495	-3.399319	6.314393
	Hits	Decoy	FDR	Adjusted FDR
Signature FDR	8	0	0	0
Bayes FDR	24	0	0	0
Processed spectrum:
MZ	Intensity	hasIsotopes	fluA	fluB	H1	H3	H5	Bayes	Type	Seq
409.15888	0.010873034
445.0367	0.016413289
526.20093	0.022118579
527.1572	0.010312178
555.05537	0.006182688
555.26336	0.006155919		*					*	M1	HENR
576.12893	0.0291904
622.30948	0.015664578		*					*	NP	NFWR
630.38295	0.032292057	*	*					*	NP	RIWR
650.04565	0.063860509	*
656.06284	0.201668342	*
672.03721	0.012756515
685.40949	0.010635037
748.47325	0.038129182	*	*		*	*		*	NP	LLSFIR
779.19548	0.013110048
787.15434	0.013131112
801.11542	0.016769415
845.10464	0.018346677
849.40894	0.093362021	*	*		*	*	*		M1	MGVQMQR
852.43589	0.185302093	*	*			*		*	NP	SGYWAIR
853.42874	0.01086413
855.05264	0.014873919
861.07105	0.190091443	*
863.4218	0.108401085	*	*					*	M1	QMVQAMR
867.09061	0.048839971	*
871.38952	0.015882788
874.418	0.036701707	*
877.0465	0.011904783
880.43294	0.00742541
891.50393	0.042018394	*	*		*			*	NP	TGGPIYKR
902.47147	0.018350211				*			*	M1	EITFHGAK
924.45737	0.011899035
958.43797	0.062382747	*	*			*			HA	GSGNSFFSR
958.56902	0.012124183
964.48934	0.064145548	*	*			*			HA	WDLFVER
988.4861	0.011050971
991.51709	0.011122164
996.47402	0.013112042
1002.54868	0.014227809			*					NP	AMADRGLLR
1005.5095	0.165267271	*	*		*	*	*		M1	RMGVQMQR
1006.12203	0.011746609
1006.54232	0.0574387	*	*		*	*	*	*	NP	GKFQTAAQR
1007.50195	0.012545384
1012.5694	0.043583732	*
1014.42172	0.037058339	*
1027.49301	0.013288434
1037.57409	0.022543174
1039.56376	0.011167661
1039.59279	0.026194477	*
1047.55025	0.028841073	*
1050.53355	0.011837747		*				*		HA	EFNSLERR
1056.4306	0.060643351	*
1056.58989	0.038427023	*	*			*			NA	QVIVDRGNR
1062.54017	0.033452376	*
1066.07819	0.028517106	*
1067.51781	0.01711208		*					*	NP	MVLSAFDER
1072.09458	0.0663055	*
1078.11212	0.041916979	*
1082.60133	0.01401578
1089.57342	0.01181066
1092.58277	0.093218837	*	*			*			HA	ITVSTQRCK
1093.57163	0.011077408		*			*			NA	SNSKFQINR
1104.58717	0.036659189	*
1114.53858	0.059578809	*	*			*			HA	RGSGNSFFSR
1114.66883	0.017229158
1121.62837	0.011055866
1125.69975	0.23462084	*	*					*	M1	TRPILSPLTK
1126.56508	0.012020488			*					HA	IVVDYMMQK
1133.52967	0.023357616	*
1135.5379	0.028367587	*	*	*	*	*	*		NP	NFWRGENGR
1136.52263	0.037461459	*		*					HA	NLYGDSDPQK
1143.63187	0.011917946		*		*	*			HA	LATGMRNVPGK
1147.68336	0.037078653	*		*					NA	IIKEIFATGR
1153.57573	0.012998569								HA	GITAACPHAGAK
1156.68413	0.019092601		*		*				HA	FAPEIAKRPK
1159.58191	0.020769975
1174.58639	0.013898762		*		*				HA	TLDFHNSNVK
1174.61687	0.008743662
1177.5858	0.152197148	*	*					*	NP	GINDRNFWR
1181.67791	0.042596508	*
1190.59544	0.013952683		*		*	*			NA	VMGGWSKPNSK
1191.59403	0.013961914		*	*		*			HA	TELVQNSSTGR
1191.61875	0.164505394	*
1191.6376	0.013197153		*			*			NA	LADSIGSWSKK
1198.70528	0.561117393	*
1206.59347	0.050180232	*	*			*			NA	VM*GGWSKPNSK
1213.60376	0.016276226
1219.65439	0.313376227	*	*		*	*	*		NP	ASVGRM*ISGIGR
1220.69545	0.016312529
1221.64596	0.0347107	*
1223.59806	0.013287802
1223.62129	0.390289017	*			*			*	NP	MVLSAFDERR
1232.67614	0.012574355
1235.64935	0.036915437	*	*		*	*		*	NP	GIGTM*VMELIR
1241.64043	0.052071125	*
1245.6065	0.046946628	*
1246.55687	0.011226132
1252.58434	0.011606123			*					HA	LGTSGSCPSATSK
1255.64582	0.013511214
1255.68182	0.012235287
1256.66578	0.084220713	*
1263.59785	0.015157509
1264.61679	0.048380803	*
1267.52754	0.012723271
1273.654	0.012095615		*			*			HA	LETGMRNVPEK
1273.67021	0.012027628		*			*			HA	LATGM*RNIPER
1273.69752	0.388264023	*
1277.10138	0.014159615
1282.66097	0.011740109
1283.12403	0.015882819
1286.60334	0.012469726
1288.74103	0.108664761	*
1289.14297	0.011446884
1289.56456	0.012366498
1289.63358	0.016979711
1289.68741	0.012160279		*		*			*	M1	QM*VTTTNPLIR
1290.1414	0.014651953
1293.60888	0.024780822	*
1295.6746	0.11883823	*
1301.63546	0.011294438
1302.57762	0.011800454
1310.54827	0.011264072
1310.73189	0.016649544
1323.61927	0.011874671
1324.62646	0.019201622			*					M1	EM*QMVSAVNTAK
1325.75552	0.015382177
1328.66983	0.031488047	*
1360.58325	0.011446758
1362.6106	0.018428263
1362.67481	0.012103206
1365.68123	0.056759122	*
1375.74345	0.049065791	*
1375.77066	0.031617156	*
1391.66775	0.012947447
1394.74724	0.012341288			*					HA	IVVDYMVQKSGR
1406.75249	0.290245144	*	*					*	NP	ELVLYDKEEIR
1409.73185	0.013184583		*			*			HA	ICNSPHRILDGK
1428.73694	0.021585672
1455.65882	0.015012103
1455.6895	0.347535371	*	*		*	*	*		NP	ATIM*AAFTGNTEGR
1457.60699	0.212217728	*
1460.77349	0.084790403	*
1470.72244	0.074460382	*	*	*	*	*	*	*	NP	YLEEHPSAGKDPK
1473.60022	0.014014032
1477.67188	0.033260732	*
1480.59295	0.013889207
1489.71565	0.012636671		*		*				NA	HSNGTVTDRSPYR
1492.68694	0.01384932
1494.71318	0.011660415
1499.62042	0.116275076	*
1501.71845	0.012612097
1510.70248	0.549678274	*	*		*	*		*	NP	MMEGAKPEEVSFR
1516.70088	0.019763738
1517.73247	0.01281339
1520.8324	0.011628971
1521.60091	0.030374491	*
1526.69429	0.011838954		*		*	*			NP	M*MEGAKPEEVSFR
1527.69887	0.01388431
1532.68581	0.077423539	*
1535.83163	0.034010752	*
1546.83037	0.052259114	*
1552.8645	0.302626767	*
1558.78114	0.026321075	*
1562.85534	0.428151745	*
1567.70819	0.013769827
1574.83696	0.052727564	*
1584.83579	0.097442995	*
1587.81142	0.01172974		*		*		*		NA	GFSFKYGNGVWIGR
1589.68587	0.061245357	*
1590.7501	0.161829429	*							HA	NERTLDYHDSNVK
1604.84149	0.140954181	*	*		*	*	*		M1	DNLLENLQAYQKR
1605.81863	0.016027162		*		*	*	*		M1	DDLLENLQAYQKR
1609.7099	0.013418358
1612.73284	0.019570302
1612.76625	0.011932667			*					HA	TQM*KNLYGDSSPQK
1613.7128	0.01410022
1617.88128	0.012089702
1623.85709	0.01332629
1624.84094	0.012944439
1625.68396	0.087963961	*	*					*	NA	GWAFDDGNDVWMGR
1626.81952	0.012961928
1627.83086	0.014217752
1628.88817	0.011814262		*			*			HA	SQQTVIPNIGYRPR
1629.87348	0.013805053
1635.69464	0.027142368	*
1635.91146	0.318298341	*	*					*	M1	GILGFVFTLTVPSER
1636.86966	0.011798961		*	*					HA	GSLPLIGEALCLHEK
1637.8192	0.030861563	*
1638.8594	0.046280541	*
1648.66278	0.018988209
1653.83579	0.100691062	*
1653.88363	0.020962085		*		*	*	*		M1	SHRQM*AITTNPLIR
1654.88698	0.021375863
1655.71646	0.013831747
1657.89078	0.141580632	*
1663.83833	1.000000021	*	*		*	*			M1	GKNTDLEALM*EWLK
1664.78534	0.015329058			*					HA	VTSGCFPIM*HDRTK
1664.80355	0.026260615
1669.87601	0.049143415	*	*		*	*			M1	SHRQM*VTTTNPLIR
1671.8686	0.512827564	*	*					*	NP	NPGNAEIEDLIFLAR
1672.91972	0.012636597
1675.81548	0.0122275
1676.8139	0.013876223
1684.82159	0.013369407
1685.82266	0.163391596	*
1691.79831	0.018816332
1693.58987	0.011864707
1693.85293	0.063005054	*	*		*				HA	TLDFHDSNVKNLYK
1694.28426	0.012285304
1706.79927	0.011870404
1708.97235	0.041267087	*
1710.81014	0.012688203		*		*				NP	FQTPAQRAM*M*DQVR
1712.864	0.028056551	*	*		*				HA	NGLYPNLSKSYTNNK
1718.88497	0.034689151	*
1723.82423	0.327468239	*			*	*		*	NP	MMEGAKPEEVSFRGR
1734.84223	0.06159125	*	*			*			HA	IYHKCDNVCIGSIR
1739.82387	0.014065475		*		*	*			NP	M*MEGAKPEEVSFRGR
1743.96589	0.011994703			*					HA	EAIIVLLMVVTSNADR
1744.8846	0.048285118	*
1745.80608	0.077510918	*	*	*					NP	NPSPERATTSSEADAGR
1751.78263	0.012504361
1753.84113	0.014673711		*		*	*			NP	MMEGTKPEEVSFRGR
1764.88191	0.011836233
1767.91767	0.012129791		*			*			M1	QM*VATTNPLIKHENR
1782.85736	0.012727129
1784.95314	0.011821524			*					NA	GLTLLLPEPEWTYPR
1788.88791	0.014708969
1790.8899	0.091784971	*	*			*			HA	GTDSGFFSRLNWLYK
1791.89373	0.158909653	*	*		*				NA	DTTSVTLAGNSSLCPIR
1793.93243	0.074714548	*
1796.09101	0.012097073
1809.9469	0.419403074	*
1813.86917	0.013453412			*					HA	SGFFATM*AWAVPRDNK
1813.89818	0.033909087	*	*			*			HA	GPDNGFFSRLNWLYK
1819.84891	0.011849671
1824.82317	0.013117638
1825.92949	0.028729618	*	*		*			*	M1	QM*VTTTNPLIRHENR
1831.92082	0.104137191	*	*			*			HA	YPALNVTMPHNGKFDK
1837.91716	0.013575764		*						HA	NMVWLTKEGSDYPVAK
1840.96049	0.013306844
1851.81021	0.012081248
1852.92658	0.016021562		*	*		*			HA	YPVLNVTM*PNNGKFDK
1863.93706	0.016241432
1871.8055	0.016144767
1880.92458	0.057073035	*	*	*		*			HA	YPALNVTMPNNEKFDK
1881.89165	0.012295736
1893.7621	0.012261604
1897.99604	0.02428053	*
1907.9489	0.011957877			*					HA	LSTYNVINAENAPGGPYK
1930.99645	0.01398163
1940.87902	0.01257647		*			*			NA	AFDDGNDVWMGRTISEK
1944.93908	0.011994911
1946.0792	0.060252875	*	*		*				NP	SGATGAAVKGVGTM*VLELIR
1953.02186	0.013101029			*					HA	GYEHIKLSTHNVINAEK
1955.06896	0.030646548	*
1964.94838	0.01192492
1976.0517	0.036497515	*
1978.03324	0.026115762	*	*		*	*			HA	TNNSFFSRLNWLTHLK
1989.72615	0.01201334
1994.97612	0.015190714		*		*				HA	MNTQFTAVGKEFSHLER
1996.87053	0.042863502	*
2002.0225	0.016877821		*		*				HA	EQLSSVSSFEKFEIFPK
2003.92308	0.169408266	*
2004.87305	0.090923551	*	*			*			HA	ANSNCYPYDVPDYASLR
2012.86299	0.013502139
2013.96639	0.013697479
2018.01676	0.031888028	*
2020.6574	0.012240526
2024.96487	0.036902024	*
2026.89338	0.012506601		*		*				HA	GFGSGIITSNASM*HECNTK
2027.02852	0.0260376	*
2028.88653	0.017154925
2044.04362	0.342640098	*	*		*	*		*	NP	ESRNPGNAEIEDLIFLAR
2044.97016	0.01211491		*			*			NA	DYSIVSGYVCSGLVGDTPR
2046.93866	0.01465253		*			*			NA	DYSIASSYVCSGLVGDTPR
2066.0442	0.048346458	*	*		*				NP	NLPFGKTTIMAAFAGNAEGR
2067.02312	0.016354252
2075.53942	0.013983372
2101.01612	0.013746827
2124.93151	0.063405497	*
2126.89159	0.012614583
2127.91738	0.012903315
2130.87819	0.058948922	*
2133.04178	0.012171368
2142.04538	0.012317284
2142.93464	0.25700233	*	*		*	*			NP	SYEQMETDGDRQNATEIR
2144.05721	0.013044576
2144.88611	0.041682783	*
2147.99233	0.024815213	*
2161.01681	0.059170375	*	*		*	*	*		M1	IRFVQNALNGNGDPNNM*DR
2162.98428	0.036022299	*
2163.06081	0.239700295	*			*				NP	NLPFDKATIMAAFSGHTEGR
2164.9137	0.065261883	*
2170.99422	0.013534199
2172.86458	0.059754764	*
2184.07153	0.390517282	*	*		*	*			NP	NLPFEKSTIMAAFTGNTEGR
2185.03081	0.323593604	*
2187.91641	0.012883079
2188.10499	0.014058719
2191.96323	0.012281201		*			*			NA	GSHGVKGWAFDDGDDVWMGR
2201.23068	0.013721491
2206.05004	0.111378585	*
2208.00604	0.032698882	*	*			*			NA	GNQGVKGWAFDNGNDVWMGR
2209.01972	0.013620398		*		*	*			NP	SCLPACVYGLAVASGHDFER
2209.08048	0.013517902		*		*	*			M1	EDVFAGKNTDLEALMEWLK
2211.98701	0.038852882	*
2215.05603	0.031527708	*	*						HA	M*NTQFEAFGREFLNLEPR
2216.06133	0.02852024	*	*	*					HA	LCPNCLNCTDLDVALGRPK
2218.01439	0.037611696	*
2223.98478	0.012393131
2225.20998	0.013434484
2226.12572	0.014441193
2227.13136	0.012437782
2228.03002	0.044562199	*
2234.02233	0.015827347			*					HA	LCPNCLNCTDMDVALGRPK
2236.02769	0.418390475	*	*			*			NP	GVQIASNENMDNMGSGTLELR
2241.1151	0.02972462	*
2250.04307	0.310455962	*		*					HA	LCPNCFNCTDLDVALGRPK
2257.13399	0.015261635		*	*		*			NA	QVIVERGNMSGYSGIFSVEGK
2258.00525	0.085326189	*	*			*			HA	STAYSNCYLYDVPDYASLR
2258.13494	0.015170949		*		*				HA	YAFALSRGFGSGIINSNAPMGK
2267.11396	0.013618755
2272.02815	0.03781609	*
2273.03605	0.022926633
2273.15541	0.405018992	*		*					HA	IVVDYMVQKSGNTGTITYQR
2278.1378	0.016990218		*	*		*			HA	TITNDQIEVTNATELVQSSSK
2282.19279	0.012597196
2287.11978	0.013042886		*			*			M1	EIALSYSAGALANCMGLIYNR
2295.13798	0.31859751	*
2299.02793	0.021331257		*			*			HA	SKAYSNCYPYDVPDYTSLR
2299.10597	0.015214891		*		*				HA	AIYHTGNAYVSVMSSHYSRR
2300.02296	0.012911312		*			*			HA	SKAYSDCYPYDVPDYTSLR
2300.12602	0.013616167			*					HA	SCPNATSKIGFFATM*AWAVPK
2303.11624	0.107102686	*	*			*			M1	EIALSYSAGALANCM*GLIYNR
2306.88352	0.012420265
2317.12659	0.034432037	*
2321.22589	0.036647474	*
2322.25247	0.024498694		*		*				HA	EKEVLVLWGVHHPPNIGNQR
2323.27336	0.018194214
2345.97949	0.061445528	*
2357.99245	0.013323023		*			*			HA	CDNACIGSIRNGTYDHDAYR
2364.30315	0.013490356		*			*			NA	TIIERNITEIVYLTNTTIEK
2366.05419	0.01287724
2367.16419	0.012364711		*	*	*				HA	TLYYTENAYVSVVSSHYSRK
2371.96198	0.013709281
2383.04101	0.037637857	*
2384.02059	0.028370764	*
2384.06529	0.034532266	*	*	*			*		NP	GVQIASNENM*ETM*DSNTLELR
2390.12821	0.014318478
2395.05792	0.015813735
2396.03968	0.014346898
2398.00775	0.025254835	*
2402.95966	0.097831339	*
2405.93222	0.014474302
2413.06259	0.773683862	*
2415.16381	0.014394797
2416.98482	0.013087557
2417.84664	0.013822824
2418.03401	0.022099909
2425.0644	0.043481377	*
2425.94035	0.027955989	*
2430.0389	0.025085346		*			*			NA	GWAFDDGNDVWM*GRTISEDSR
2435.03986	0.12597342	*	*			*			HA	NCTLMDALLGDPHCDGFQNEK
2436.02439	0.063807338	*
2457.00876	0.018124215
2484.20007	0.01272379		*	*	*				NA	CHDGM*GWLTIGISGPDNGAVAVLK
2493.93529	0.013632116
2504.1023	0.012797519
2507.89989	0.012370784
2515.37883	0.01369253
2519.24022	0.013016462
2538.32991	0.012817996
2539.13386	0.01311679		*	*	*				M1	AMEQMAGSSEQAAEAMEVASQARR
2540.17411	0.013231907
2540.92729	0.016658872
2548.40636	0.01289928
2550.21946	0.127319514	*	*				*		HA	YHANNSTEQVDTIMEKNVTVTR
2552.38643	0.02711222	*
2561.24974	0.014648473
2572.19797	0.167267751	*
2574.96208	0.013782425
2580.23951	0.14764758	*
2584.1575	0.089969029	*
2595.22495	0.013208846								M1	FVQNALNGNGDPNNM*DRAVELYK
2602.24202	0.025983288	*
2604.22953	0.015700063		*						HA	SDPICIGYHANNSTEQVDTIIEK
2605.79026	0.012486533
2614.15627	0.01307486
2614.53127	0.012623104
2618.32737	0.012591197
2620.84353	0.012475903
2638.13707	0.01301072
2654.27457	0.012502365
2685.3763	0.085583002	*	*		*	*			M1	AIGTHPSSSTGLKNDLLENLQAYQK
2687.37975	0.031067136		*			*			HA	LPKNDNSMATLCLGHHAVPNGTLVK
2689.29707	0.014511575
2703.27842	0.013121435
2707.35689	0.071333841	*
2709.37371	0.024592582								HA	VDDGFLDIWTYNAELLVLLENEK
2733.72132	0.016850623
2735.15695	0.012657225		*		*	*			NA	TQESECVCINGTCTVVM*TDGSVSGK
2735.25323	0.29012629	*	*			*			NA	QYECNSPPNNQVM*LCEPKIIER
2736.34957	0.018430354		*	*	*				NP	LSTRGVQIASNENVEAM*DSSTLELR
2737.25976	0.098976631	*
2740.16588	0.014391959
2746.36331	0.013202318		*			*			M1	SVGTHPSSSTGLRDDLLENLQTYQK
2746.6516	0.012707897
2747.00258	0.012799401
2757.26794	0.01642735
2758.23569	0.070303069	*
2774.23003	0.013134586
2777.41939	0.014911212
2791.50394	0.016120089
2796.21633	0.012779365
2823.08023	0.014904951
2823.47137	0.053321175	*
2824.51592	0.014651813
2841.51967	0.468919974	*
2842.30495	0.016488577
2843.52683	0.175270286
2846.49934	0.017024022
2850.09077	0.013537577
2863.49544	0.155372764	*		*					NP	APEETNSGTSGTTRPIIRPATLAPPSNK
2865.49862	0.064713366	*
2866.41695	0.013722135
2869.59745	0.014703574
2870.64117	0.020790215
2871.64137	0.020351661
2872.64156	0.014140386
2873.22123	0.013797308
2880.49412	0.014309722
2883.77633	0.012793354
2885.45819	0.037940124	*	*		*				NA	TPVTLAGNSSLCSISGWAIHTKDNSIR
2886.49732	0.018471825
2970.45983	0.013330563
2971.90845	0.01347511
2982.51019	0.014458792
2983.36291	0.013208468
2996.22853	0.0165654
3007.15059	0.01284696
3018.97547	0.014732106
3070.38302	0.015379516
3132.26739	0.013639595
3154.80108	0.013165381
3233.0126	0.012788786
3235.45782	0.012902913			*					HA	LGTSESCPNATSKSGFFATM*AWAVPMDNNK
3239.62412	0.012962027
3241.49853	0.095792688	*	*		*	*	*		NP	QANNGEDATAGLTHIMIWHSNLNDATYQR
3243.4902	0.050250564	*	*			*			NP	QANNGEDATAGLSHLM*IWHSNLNDATYQR
3256.93971	0.013418328
3258.42824	0.019111911
3259.48674	0.027306304	*
3265.49399	0.018494919		*			*			HA	SDAPIGTCSSECITPNGSISNDKPFQNVNR
3267.49398	0.015682667		*			*			HA	SLVASSGTLEFTNEGFNWAGVAQDGTSYACK
3281.14495	0.012921369
3286.10119	0.013440025
3287.46288	0.013975451
3297.49052	0.01402871
3298.50044	0.013449605			*					HA	IGTSGSCPNVNNGNGFFATM*AWAVPKNDNNK
3312.44844	0.014549638
3315.52073	0.355421337	*	*	*		*			HA	SDAPIGKCNSECITPNGSIPNDNPFQNVNR
3317.52054	0.152111394	*	*		*	*	*		M1	M*VLASTTAKAM*EQMAGSSEQAAEAMEVASQAR
3320.40128	0.016073395
3333.52006	0.032292773	*
3334.55317	0.029820692	*		*					HA	GKLCPNCLNCTDLDVALGRPM*CVGNTPSAK
3338.49626	0.035830964			*					HA	GEDQITVWGFHSDNETQMKNLYGDSNPQK
3339.51677	0.033082838		*			*			HA	SLVASSGTLEFINEDFNWTGVAQDGGSYSCK
3340.50349	0.013874829		*			*			HA	SLVASSGTLEFNNESFNWTGVAQDGTSYACK
3355.47361	0.013051707
3408.41552	0.01326402
3438.79368	0.014319641
3477.92464	0.014176659
3483.36325	0.013006073		*						NA	SVEMNAPNYYYEECSCYPDSSEITCVCR
3500.38745	0.013312964
3540.64146	0.016235614		*			*			NP	SCLPACVYGPAVSSGYDFEKEGYSLVGIDPFR
3547.20906	0.013004787
3568.84431	0.013701675
3607.47969	0.013072442
3615.61445	0.013579914
3647.08026	0.016000632
3693.4848	0.01317767
3723.3868	0.013187201
3725.01949	0.013730379
3759.18453	0.014789933
3764.52098	0.013087595
3772.56857	0.015585544
3782.23978	0.015890431
3801.63037	0.016302671
3813.47872	0.014591565
3823.8068	0.01336635
3832.54899	0.01307067
3836.0659	0.013586707
3841.91061	0.016379335
3843.94212	0.01430511
3850.66807	0.013785439
3853.79393	0.014789024		*			*			HA	SSIMRSDATIGTCSSECITPNGSIPNDKPFQNVNR
3888.23584	0.014937365
3891.34336	0.014318857
3916.92366	0.013323868		*		*				HA	LLVLLCTFTATYADTICIGYHANNATDTVDTVLEK
3920.30646	0.013234056
3926.77124	0.013253251		*			*			HA	SSIM*RSDAPIDSCNSECITPNGSISNDKPFQNVNR
3941.51261	0.013945262
3965.59404	0.013078024
3976.67415	0.013196018
3992.25034	0.013543722
